# Supplementary material for: New provincial records of the genus Limnonectes (Amphibia, Anura, Dicroglossidae) from South Central, Vietnam
Source: Biodivers Data J. 2025 Apr 30;13:e146098. doi: 10.3897/BDJ.13.e146098 (PMC12059578; doi:10.3897/BDJ.13.e146098)
Supplement: XML Treatment for Limnonectes dabanus [file BDJ.13.e146098-treatment1.xml]

<!DOCTYPE tp:taxon-treatment
  PUBLIC "-//TaxonX//DTD Taxonomic Treatment Publishing DTD v0 20100105//EN" "tax-treatment-NSO.dtd">
<tp:taxon-treatment xmlns:tp="http://www.plazi.org/taxpub"><tp:treatment-meta><mixed-citation publication-type="journal"><person-group><name><surname>Nguyen</surname><given-names>Vien Hong Thi</given-names></name><name><surname>Phan</surname><given-names>Tien Quang</given-names></name><name><surname>Do</surname><given-names>Dang Trong</given-names></name><name><surname>Nguyen</surname><given-names>Truong Quang</given-names></name><name><surname>Ziegler</surname><given-names>Thomas</given-names></name><name><surname>Pham</surname><given-names>Cuong The</given-names></name><name><surname>Pham</surname><given-names>Anh Van</given-names></name></person-group><article-title>New provincial records of the genus <italic><tp:taxon-name><tp:taxon-name-part taxon-name-part-type="genus" reg="Limnonectes">Limnonectes</tp:taxon-name-part></tp:taxon-name></italic> (<tp:taxon-name><tp:taxon-name-part taxon-name-part-type="class">Amphibia</tp:taxon-name-part></tp:taxon-name>, <tp:taxon-name><tp:taxon-name-part taxon-name-part-type="order">Anura</tp:taxon-name-part></tp:taxon-name>, <tp:taxon-name><tp:taxon-name-part taxon-name-part-type="family">Dicroglossidae</tp:taxon-name-part></tp:taxon-name>) from South Central, Vietnam</article-title><source>Biodivers Data J</source><day>30</day><month>04</month><year>2025</year><volume>13</volume><pub-id pub-id-type="doi">10.3897/BDJ.13.e146098</pub-id></mixed-citation></tp:treatment-meta><tp:nomenclature><tp:taxon-name>
            <object-id xmlns:xlink="http://www.w3.org/1999/xlink" content-type="arpha" xlink:type="simple">DC9C04D9-2972-506C-9E79-103BEE376C69</object-id>
            <tp:taxon-name-part taxon-name-part-type="genus">Limnonectes</tp:taxon-name-part>
            <tp:taxon-name-part taxon-name-part-type="species">dabanus</tp:taxon-name-part>
          </tp:taxon-name><tp:taxon-authority>(Smith, 1922)</tp:taxon-authority></tp:nomenclature><tp:treatment-sec sec-type="materials"><title>Materials</title><list list-type="alpha-lower" list-content="occurrences"><list-item><p><bold>Type status:</bold> <named-content xmlns:xlink="http://www.w3.org/1999/xlink" content-type="dwc:typeStatus" xlink:type="simple">Other material</named-content>. <bold>Occurrence:</bold> catalogNumber: <named-content xmlns:xlink="http://www.w3.org/1999/xlink" content-type="dwc:catalogNumber" xlink:type="simple">IEBR A.6337 (field No. BT.2022.18)</named-content>; individualCount: <named-content xmlns:xlink="http://www.w3.org/1999/xlink" content-type="dwc:individualCount" xlink:type="simple">1</named-content>; sex: <named-content xmlns:xlink="http://www.w3.org/1999/xlink" content-type="dwc:sex" xlink:type="simple">male</named-content>; lifeStage: <named-content xmlns:xlink="http://www.w3.org/1999/xlink" content-type="dwc:lifeStage" xlink:type="simple">adult</named-content>; occurrenceID: <named-content xmlns:xlink="http://www.w3.org/1999/xlink" content-type="dwc:occurrenceID" xlink:type="simple">69E304D0-543C-547E-AAD1-0EF3841FAFA5</named-content>; <bold>Taxon:</bold> scientificNameID: <named-content xmlns:xlink="http://www.w3.org/1999/xlink" content-type="dwc:scientificNameID" xlink:type="simple"><italic><tp:taxon-name><tp:taxon-name-part taxon-name-part-type="genus" reg="Limnonectes">Limnonectes</tp:taxon-name-part><tp:taxon-name-part taxon-name-part-type="species" reg="dabanus">dabanus</tp:taxon-name-part></tp:taxon-name></italic></named-content>; scientificName: <named-content xmlns:xlink="http://www.w3.org/1999/xlink" content-type="dwc:scientificName" xlink:type="simple"><italic><tp:taxon-name><tp:taxon-name-part taxon-name-part-type="genus" reg="Limnonectes">Limnonectes</tp:taxon-name-part><tp:taxon-name-part taxon-name-part-type="species" reg="dabanus">dabanus</tp:taxon-name-part></tp:taxon-name></italic></named-content>; class: <named-content xmlns:xlink="http://www.w3.org/1999/xlink" content-type="dwc:class" xlink:type="simple"><tp:taxon-name><tp:taxon-name-part taxon-name-part-type="class">Amphibia</tp:taxon-name-part></tp:taxon-name></named-content>; order: <named-content xmlns:xlink="http://www.w3.org/1999/xlink" content-type="dwc:order" xlink:type="simple"><tp:taxon-name><tp:taxon-name-part taxon-name-part-type="order">Anura</tp:taxon-name-part></tp:taxon-name></named-content>; family: <named-content xmlns:xlink="http://www.w3.org/1999/xlink" content-type="dwc:family" xlink:type="simple"><tp:taxon-name><tp:taxon-name-part taxon-name-part-type="family">Dicroglossidae</tp:taxon-name-part></tp:taxon-name></named-content>; genus: <named-content xmlns:xlink="http://www.w3.org/1999/xlink" content-type="dwc:genus" xlink:type="simple"><tp:taxon-name><tp:taxon-name-part taxon-name-part-type="genus">Limnonectes</tp:taxon-name-part></tp:taxon-name></named-content>; specificEpithet: <named-content xmlns:xlink="http://www.w3.org/1999/xlink" content-type="dwc:specificEpithet" xlink:type="simple"><italic><tp:taxon-name><tp:taxon-name-part taxon-name-part-type="genus" reg="Limnonectes"/><tp:taxon-name-part taxon-name-part-type="species" reg="dabanus">dabanus</tp:taxon-name-part></tp:taxon-name></italic></named-content>; scientificNameAuthorship: <named-content xmlns:xlink="http://www.w3.org/1999/xlink" content-type="dwc:scientificNameAuthorship" xlink:type="simple">Smith, 1922</named-content>; <bold>Location:</bold> country: <named-content xmlns:xlink="http://www.w3.org/1999/xlink" content-type="dwc:country" xlink:type="simple">Vietnam</named-content>; countryCode: <named-content xmlns:xlink="http://www.w3.org/1999/xlink" content-type="dwc:countryCode" xlink:type="simple">VN</named-content>; stateProvince: <named-content xmlns:xlink="http://www.w3.org/1999/xlink" content-type="dwc:stateProvince" xlink:type="simple">Binh Thuan</named-content>; county: <named-content xmlns:xlink="http://www.w3.org/1999/xlink" content-type="dwc:county" xlink:type="simple">Binh Thuan</named-content>; municipality: <named-content xmlns:xlink="http://www.w3.org/1999/xlink" content-type="dwc:municipality" xlink:type="simple">Ham Thuan Nam</named-content>; locality: <named-content xmlns:xlink="http://www.w3.org/1999/xlink" content-type="dwc:locality" xlink:type="simple">Ta Kou Nature Reserve</named-content>; verbatimElevation: <named-content xmlns:xlink="http://www.w3.org/1999/xlink" content-type="dwc:verbatimElevation" xlink:type="simple">350</named-content>; verbatimLatitude: <named-content xmlns:xlink="http://www.w3.org/1999/xlink" content-type="dwc:verbatimLatitude" xlink:type="simple">10°48'43.6"N</named-content>; verbatimLongitude: <named-content xmlns:xlink="http://www.w3.org/1999/xlink" content-type="dwc:verbatimLongitude" xlink:type="simple">107°53'38.7"E</named-content>; verbatimCoordinateSystem: <named-content xmlns:xlink="http://www.w3.org/1999/xlink" content-type="dwc:verbatimCoordinateSystem" xlink:type="simple">WGS84</named-content>; <bold>Event:</bold> eventDate: <named-content xmlns:xlink="http://www.w3.org/1999/xlink" content-type="dwc:eventDate" xlink:type="simple">March 25, 2022</named-content>; eventRemarks: <named-content xmlns:xlink="http://www.w3.org/1999/xlink" content-type="dwc:eventRemarks" xlink:type="simple">collected by AV Pham</named-content>; <bold>Record Level:</bold> language: <named-content xmlns:xlink="http://www.w3.org/1999/xlink" content-type="dwc:language" xlink:type="simple">en</named-content>; collectionCode: <named-content xmlns:xlink="http://www.w3.org/1999/xlink" content-type="dwc:collectionCode" xlink:type="simple">Amphibians</named-content>; basisOfRecord: <named-content xmlns:xlink="http://www.w3.org/1999/xlink" content-type="dwc:basisOfRecord" xlink:type="simple">PreservedSpecimen</named-content></p></list-item><list-item><p><bold>Type status:</bold> <named-content xmlns:xlink="http://www.w3.org/1999/xlink" content-type="dwc:typeStatus" xlink:type="simple">Other material</named-content>. <bold>Occurrence:</bold> catalogNumber: <named-content xmlns:xlink="http://www.w3.org/1999/xlink" content-type="dwc:catalogNumber" xlink:type="simple">IEBR A.6338 (field No. BT.2022.19)</named-content>; individualCount: <named-content xmlns:xlink="http://www.w3.org/1999/xlink" content-type="dwc:individualCount" xlink:type="simple">1</named-content>; sex: <named-content xmlns:xlink="http://www.w3.org/1999/xlink" content-type="dwc:sex" xlink:type="simple">male</named-content>; lifeStage: <named-content xmlns:xlink="http://www.w3.org/1999/xlink" content-type="dwc:lifeStage" xlink:type="simple">adult</named-content>; occurrenceID: <named-content xmlns:xlink="http://www.w3.org/1999/xlink" content-type="dwc:occurrenceID" xlink:type="simple">20BD3F99-C308-525D-9D9E-D932E31E82C2</named-content>; <bold>Taxon:</bold> scientificNameID: <named-content xmlns:xlink="http://www.w3.org/1999/xlink" content-type="dwc:scientificNameID" xlink:type="simple"><italic><tp:taxon-name><tp:taxon-name-part taxon-name-part-type="genus" reg="Limnonectes">Limnonectes</tp:taxon-name-part><tp:taxon-name-part taxon-name-part-type="species" reg="dabanus">dabanus</tp:taxon-name-part></tp:taxon-name></italic></named-content>; scientificName: <named-content xmlns:xlink="http://www.w3.org/1999/xlink" content-type="dwc:scientificName" xlink:type="simple"><italic><tp:taxon-name><tp:taxon-name-part taxon-name-part-type="genus" reg="Limnonectes">Limnonectes</tp:taxon-name-part><tp:taxon-name-part taxon-name-part-type="species" reg="dabanus">dabanus</tp:taxon-name-part></tp:taxon-name></italic></named-content>; class: <named-content xmlns:xlink="http://www.w3.org/1999/xlink" content-type="dwc:class" xlink:type="simple"><tp:taxon-name><tp:taxon-name-part taxon-name-part-type="class">Amphibia</tp:taxon-name-part></tp:taxon-name></named-content>; order: <named-content xmlns:xlink="http://www.w3.org/1999/xlink" content-type="dwc:order" xlink:type="simple"><tp:taxon-name><tp:taxon-name-part taxon-name-part-type="order">Anura</tp:taxon-name-part></tp:taxon-name></named-content>; family: <named-content xmlns:xlink="http://www.w3.org/1999/xlink" content-type="dwc:family" xlink:type="simple"><tp:taxon-name><tp:taxon-name-part taxon-name-part-type="family">Dicroglossidae</tp:taxon-name-part></tp:taxon-name></named-content>; genus: <named-content xmlns:xlink="http://www.w3.org/1999/xlink" content-type="dwc:genus" xlink:type="simple"><tp:taxon-name><tp:taxon-name-part taxon-name-part-type="genus">Limnonectes</tp:taxon-name-part></tp:taxon-name></named-content>; specificEpithet: <named-content xmlns:xlink="http://www.w3.org/1999/xlink" content-type="dwc:specificEpithet" xlink:type="simple"><tp:taxon-name><tp:taxon-name-part taxon-name-part-type="genus" reg="Limnonectes"/><tp:taxon-name-part taxon-name-part-type="species" reg="dabanus">dabanus</tp:taxon-name-part></tp:taxon-name></named-content>; scientificNameAuthorship: <named-content xmlns:xlink="http://www.w3.org/1999/xlink" content-type="dwc:scientificNameAuthorship" xlink:type="simple">Smith, 1922</named-content>; <bold>Location:</bold> country: <named-content xmlns:xlink="http://www.w3.org/1999/xlink" content-type="dwc:country" xlink:type="simple">Vietnam</named-content>; countryCode: <named-content xmlns:xlink="http://www.w3.org/1999/xlink" content-type="dwc:countryCode" xlink:type="simple">VN</named-content>; stateProvince: <named-content xmlns:xlink="http://www.w3.org/1999/xlink" content-type="dwc:stateProvince" xlink:type="simple">Binh Thuan</named-content>; county: <named-content xmlns:xlink="http://www.w3.org/1999/xlink" content-type="dwc:county" xlink:type="simple">Binh Thuan</named-content>; municipality: <named-content xmlns:xlink="http://www.w3.org/1999/xlink" content-type="dwc:municipality" xlink:type="simple">Ham Thuan Nam</named-content>; locality: <named-content xmlns:xlink="http://www.w3.org/1999/xlink" content-type="dwc:locality" xlink:type="simple">Ta Kou Nature Reserve</named-content>; verbatimElevation: <named-content xmlns:xlink="http://www.w3.org/1999/xlink" content-type="dwc:verbatimElevation" xlink:type="simple">350</named-content>; verbatimLatitude: <named-content xmlns:xlink="http://www.w3.org/1999/xlink" content-type="dwc:verbatimLatitude" xlink:type="simple">10°48'43.6"N</named-content>; verbatimLongitude: <named-content xmlns:xlink="http://www.w3.org/1999/xlink" content-type="dwc:verbatimLongitude" xlink:type="simple">107°53'38.7"E</named-content>; verbatimCoordinateSystem: <named-content xmlns:xlink="http://www.w3.org/1999/xlink" content-type="dwc:verbatimCoordinateSystem" xlink:type="simple">WGS84</named-content>; <bold>Event:</bold> eventDate: <named-content xmlns:xlink="http://www.w3.org/1999/xlink" content-type="dwc:eventDate" xlink:type="simple">March 25, 2022</named-content>; eventRemarks: <named-content xmlns:xlink="http://www.w3.org/1999/xlink" content-type="dwc:eventRemarks" xlink:type="simple">collected by AV Pham</named-content>; <bold>Record Level:</bold> language: <named-content xmlns:xlink="http://www.w3.org/1999/xlink" content-type="dwc:language" xlink:type="simple">en</named-content>; collectionCode: <named-content xmlns:xlink="http://www.w3.org/1999/xlink" content-type="dwc:collectionCode" xlink:type="simple">Amphibians</named-content>; basisOfRecord: <named-content xmlns:xlink="http://www.w3.org/1999/xlink" content-type="dwc:basisOfRecord" xlink:type="simple">PreservedSpecimen</named-content></p></list-item><list-item><p><bold>Type status:</bold> <named-content xmlns:xlink="http://www.w3.org/1999/xlink" content-type="dwc:typeStatus" xlink:type="simple">Other material</named-content>. <bold>Occurrence:</bold> catalogNumber: <named-content xmlns:xlink="http://www.w3.org/1999/xlink" content-type="dwc:catalogNumber" xlink:type="simple">IEBR A.6339 (field No. BT.2022.20)</named-content>; individualCount: <named-content xmlns:xlink="http://www.w3.org/1999/xlink" content-type="dwc:individualCount" xlink:type="simple">1</named-content>; sex: <named-content xmlns:xlink="http://www.w3.org/1999/xlink" content-type="dwc:sex" xlink:type="simple">female</named-content>; lifeStage: <named-content xmlns:xlink="http://www.w3.org/1999/xlink" content-type="dwc:lifeStage" xlink:type="simple">adult</named-content>; occurrenceID: <named-content xmlns:xlink="http://www.w3.org/1999/xlink" content-type="dwc:occurrenceID" xlink:type="simple">CAFB0FB5-8FC1-5DFE-8B30-7701C554C1BE</named-content>; <bold>Taxon:</bold> scientificNameID: <named-content xmlns:xlink="http://www.w3.org/1999/xlink" content-type="dwc:scientificNameID" xlink:type="simple"><italic><tp:taxon-name><tp:taxon-name-part taxon-name-part-type="genus" reg="Limnonectes">Limnonectes</tp:taxon-name-part><tp:taxon-name-part taxon-name-part-type="species" reg="dabanus">dabanus</tp:taxon-name-part></tp:taxon-name></italic></named-content>; scientificName: <named-content xmlns:xlink="http://www.w3.org/1999/xlink" content-type="dwc:scientificName" xlink:type="simple"><italic><tp:taxon-name><tp:taxon-name-part taxon-name-part-type="genus" reg="Limnonectes">Limnonectes</tp:taxon-name-part><tp:taxon-name-part taxon-name-part-type="species" reg="dabanus">dabanus</tp:taxon-name-part></tp:taxon-name></italic></named-content>; class: <named-content xmlns:xlink="http://www.w3.org/1999/xlink" content-type="dwc:class" xlink:type="simple"><tp:taxon-name><tp:taxon-name-part taxon-name-part-type="class">Amphibia</tp:taxon-name-part></tp:taxon-name></named-content>; order: <named-content xmlns:xlink="http://www.w3.org/1999/xlink" content-type="dwc:order" xlink:type="simple"><tp:taxon-name><tp:taxon-name-part taxon-name-part-type="order">Anura</tp:taxon-name-part></tp:taxon-name></named-content>; family: <named-content xmlns:xlink="http://www.w3.org/1999/xlink" content-type="dwc:family" xlink:type="simple"><tp:taxon-name><tp:taxon-name-part taxon-name-part-type="family">Dicroglossidae</tp:taxon-name-part></tp:taxon-name></named-content>; genus: <named-content xmlns:xlink="http://www.w3.org/1999/xlink" content-type="dwc:genus" xlink:type="simple"><tp:taxon-name><tp:taxon-name-part taxon-name-part-type="genus">Limnonectes</tp:taxon-name-part></tp:taxon-name></named-content>; specificEpithet: <named-content xmlns:xlink="http://www.w3.org/1999/xlink" content-type="dwc:specificEpithet" xlink:type="simple"><italic><tp:taxon-name><tp:taxon-name-part taxon-name-part-type="genus" reg="Limnonectes"/><tp:taxon-name-part taxon-name-part-type="species" reg="dabanus">dabanus</tp:taxon-name-part></tp:taxon-name></italic></named-content>; scientificNameAuthorship: <named-content xmlns:xlink="http://www.w3.org/1999/xlink" content-type="dwc:scientificNameAuthorship" xlink:type="simple">Smith, 1922</named-content>; <bold>Location:</bold> country: <named-content xmlns:xlink="http://www.w3.org/1999/xlink" content-type="dwc:country" xlink:type="simple">Vietnam</named-content>; countryCode: <named-content xmlns:xlink="http://www.w3.org/1999/xlink" content-type="dwc:countryCode" xlink:type="simple">VN</named-content>; stateProvince: <named-content xmlns:xlink="http://www.w3.org/1999/xlink" content-type="dwc:stateProvince" xlink:type="simple">Binh Thuan</named-content>; county: <named-content xmlns:xlink="http://www.w3.org/1999/xlink" content-type="dwc:county" xlink:type="simple">Binh Thuan</named-content>; municipality: <named-content xmlns:xlink="http://www.w3.org/1999/xlink" content-type="dwc:municipality" xlink:type="simple">Ham Thuan Nam</named-content>; locality: <named-content xmlns:xlink="http://www.w3.org/1999/xlink" content-type="dwc:locality" xlink:type="simple">Ta Kou Nature Reserve</named-content>; verbatimElevation: <named-content xmlns:xlink="http://www.w3.org/1999/xlink" content-type="dwc:verbatimElevation" xlink:type="simple">350</named-content>; verbatimLatitude: <named-content xmlns:xlink="http://www.w3.org/1999/xlink" content-type="dwc:verbatimLatitude" xlink:type="simple">10°48'43.6"N</named-content>; verbatimLongitude: <named-content xmlns:xlink="http://www.w3.org/1999/xlink" content-type="dwc:verbatimLongitude" xlink:type="simple">107°53'38.7"E</named-content>; verbatimCoordinateSystem: <named-content xmlns:xlink="http://www.w3.org/1999/xlink" content-type="dwc:verbatimCoordinateSystem" xlink:type="simple">WGS84</named-content>; <bold>Event:</bold> eventDate: <named-content xmlns:xlink="http://www.w3.org/1999/xlink" content-type="dwc:eventDate" xlink:type="simple">March 25, 2022</named-content>; eventRemarks: <named-content xmlns:xlink="http://www.w3.org/1999/xlink" content-type="dwc:eventRemarks" xlink:type="simple">collected by AV Pham</named-content>; <bold>Record Level:</bold> language: <named-content xmlns:xlink="http://www.w3.org/1999/xlink" content-type="dwc:language" xlink:type="simple">en</named-content>; collectionCode: <named-content xmlns:xlink="http://www.w3.org/1999/xlink" content-type="dwc:collectionCode" xlink:type="simple">Amphibians</named-content>; basisOfRecord: <named-content xmlns:xlink="http://www.w3.org/1999/xlink" content-type="dwc:basisOfRecord" xlink:type="simple">PreservedSpecimen</named-content></p></list-item><list-item><p><bold>Type status:</bold> <named-content xmlns:xlink="http://www.w3.org/1999/xlink" content-type="dwc:typeStatus" xlink:type="simple">Other material</named-content>. <bold>Occurrence:</bold> catalogNumber: <named-content xmlns:xlink="http://www.w3.org/1999/xlink" content-type="dwc:catalogNumber" xlink:type="simple">IEBR A.6340 (field No. BT.2022.21)</named-content>; individualCount: <named-content xmlns:xlink="http://www.w3.org/1999/xlink" content-type="dwc:individualCount" xlink:type="simple">1</named-content>; sex: <named-content xmlns:xlink="http://www.w3.org/1999/xlink" content-type="dwc:sex" xlink:type="simple">female</named-content>; lifeStage: <named-content xmlns:xlink="http://www.w3.org/1999/xlink" content-type="dwc:lifeStage" xlink:type="simple">adult</named-content>; occurrenceID: <named-content xmlns:xlink="http://www.w3.org/1999/xlink" content-type="dwc:occurrenceID" xlink:type="simple">F74F9FE9-277E-570C-BFD3-8B4180AE086F</named-content>; <bold>Taxon:</bold> scientificNameID: <named-content xmlns:xlink="http://www.w3.org/1999/xlink" content-type="dwc:scientificNameID" xlink:type="simple"><italic><tp:taxon-name><tp:taxon-name-part taxon-name-part-type="genus" reg="Limnonectes">Limnonectes</tp:taxon-name-part><tp:taxon-name-part taxon-name-part-type="species" reg="dabanus">dabanus</tp:taxon-name-part></tp:taxon-name></italic></named-content>; scientificName: <named-content xmlns:xlink="http://www.w3.org/1999/xlink" content-type="dwc:scientificName" xlink:type="simple"><italic><tp:taxon-name><tp:taxon-name-part taxon-name-part-type="genus" reg="Limnonectes">Limnonectes</tp:taxon-name-part><tp:taxon-name-part taxon-name-part-type="species" reg="dabanus">dabanus</tp:taxon-name-part></tp:taxon-name></italic></named-content>; class: <named-content xmlns:xlink="http://www.w3.org/1999/xlink" content-type="dwc:class" xlink:type="simple"><tp:taxon-name><tp:taxon-name-part taxon-name-part-type="class">Amphibia</tp:taxon-name-part></tp:taxon-name></named-content>; order: <named-content xmlns:xlink="http://www.w3.org/1999/xlink" content-type="dwc:order" xlink:type="simple"><tp:taxon-name><tp:taxon-name-part taxon-name-part-type="order">Anura</tp:taxon-name-part></tp:taxon-name></named-content>; family: <named-content xmlns:xlink="http://www.w3.org/1999/xlink" content-type="dwc:family" xlink:type="simple"><tp:taxon-name><tp:taxon-name-part taxon-name-part-type="family">Dicroglossidae</tp:taxon-name-part></tp:taxon-name></named-content>; genus: <named-content xmlns:xlink="http://www.w3.org/1999/xlink" content-type="dwc:genus" xlink:type="simple"><tp:taxon-name><tp:taxon-name-part taxon-name-part-type="genus">Limnonectes</tp:taxon-name-part></tp:taxon-name></named-content>; specificEpithet: <named-content xmlns:xlink="http://www.w3.org/1999/xlink" content-type="dwc:specificEpithet" xlink:type="simple"><italic><tp:taxon-name><tp:taxon-name-part taxon-name-part-type="genus" reg="Limnonectes"/><tp:taxon-name-part taxon-name-part-type="species" reg="dabanus">dabanus</tp:taxon-name-part></tp:taxon-name></italic></named-content>; scientificNameAuthorship: <named-content xmlns:xlink="http://www.w3.org/1999/xlink" content-type="dwc:scientificNameAuthorship" xlink:type="simple">Smith, 1922</named-content>; <bold>Location:</bold> country: <named-content xmlns:xlink="http://www.w3.org/1999/xlink" content-type="dwc:country" xlink:type="simple">Vietnam</named-content>; countryCode: <named-content xmlns:xlink="http://www.w3.org/1999/xlink" content-type="dwc:countryCode" xlink:type="simple">VN</named-content>; stateProvince: <named-content xmlns:xlink="http://www.w3.org/1999/xlink" content-type="dwc:stateProvince" xlink:type="simple">Binh Thuan</named-content>; county: <named-content xmlns:xlink="http://www.w3.org/1999/xlink" content-type="dwc:county" xlink:type="simple">Binh Thuan</named-content>; municipality: <named-content xmlns:xlink="http://www.w3.org/1999/xlink" content-type="dwc:municipality" xlink:type="simple">Ham Thuan Nam</named-content>; locality: <named-content xmlns:xlink="http://www.w3.org/1999/xlink" content-type="dwc:locality" xlink:type="simple">Ta Kou Nature Reserve</named-content>; verbatimElevation: <named-content xmlns:xlink="http://www.w3.org/1999/xlink" content-type="dwc:verbatimElevation" xlink:type="simple">350</named-content>; verbatimLatitude: <named-content xmlns:xlink="http://www.w3.org/1999/xlink" content-type="dwc:verbatimLatitude" xlink:type="simple">10°48'43.6"N</named-content>; verbatimLongitude: <named-content xmlns:xlink="http://www.w3.org/1999/xlink" content-type="dwc:verbatimLongitude" xlink:type="simple">107°53'38.7"E</named-content>; verbatimCoordinateSystem: <named-content xmlns:xlink="http://www.w3.org/1999/xlink" content-type="dwc:verbatimCoordinateSystem" xlink:type="simple">WGS84</named-content>; <bold>Event:</bold> eventDate: <named-content xmlns:xlink="http://www.w3.org/1999/xlink" content-type="dwc:eventDate" xlink:type="simple">March 25, 2022</named-content>; eventRemarks: <named-content xmlns:xlink="http://www.w3.org/1999/xlink" content-type="dwc:eventRemarks" xlink:type="simple">collected by AV Pham</named-content>; <bold>Record Level:</bold> language: <named-content xmlns:xlink="http://www.w3.org/1999/xlink" content-type="dwc:language" xlink:type="simple">en</named-content>; collectionCode: <named-content xmlns:xlink="http://www.w3.org/1999/xlink" content-type="dwc:collectionCode" xlink:type="simple">Amphibians</named-content>; basisOfRecord: <named-content xmlns:xlink="http://www.w3.org/1999/xlink" content-type="dwc:basisOfRecord" xlink:type="simple">PreservedSpecimen</named-content></p></list-item></list></tp:treatment-sec><tp:treatment-sec sec-type="Description"><title>Description</title><p>One sequence of 560 bps (16S gene) from specimen IEBR A.6338 (GenBank accession number PV444292) of <italic><tp:taxon-name><tp:taxon-name-part taxon-name-part-type="genus" reg="Limnonectes">Limnonectes</tp:taxon-name-part></tp:taxon-name></italic> specimen from Ta Kou Nature Reserve, Binh Thuan Province was similar (99.5%) to the available sequence of <italic><tp:taxon-name><tp:taxon-name-part taxon-name-part-type="genus" reg="Limnonectes">L.</tp:taxon-name-part><tp:taxon-name-part taxon-name-part-type="species" reg="dabanus">dabanus</tp:taxon-name-part></tp:taxon-name></italic> (accession number MK688610) on GenBank.</p><p>Morphological characters of specimens from Binh Thuan Province agreed with the descriptions of <xref ref-type="bibr" rid="B12454291">Bourret (1942)</xref>, <xref ref-type="bibr" rid="B12456308">Lambertz et al. (2014)</xref> and <xref ref-type="bibr" rid="B12454269">Pham et al. (2019)</xref>. Size medium, males slightly larger than females (SVL 52.4-53.3 mm in males, n = 2; 44.7-44.9 mm in females, n = 2); head width broader than long (HL 23.5-27.3 mm, HW 23.8-27.6 mm in males; 18.2-18.3 mm, 18.3-18.5 mm in females); snout round anteriorly in dorsal view; rostral length greater than eye diameter (RL 8.5-9.5 mm, ED 5.7-5.9 mm in males; 6.8-7.1 mm, 5.1-5.2 mm in females); tympanum distinct, smaller than the eye diameter (TD/ED 0.90-0.91 in males, 0.85-0.88 in females); vomerine teeth in two oblique ridges; tongue cordiform, deeply notched posteriorly; lower jaw with two tooth, well developed; lacking vocal sacs in males (Table <xref ref-type="table" rid="T12454089">1</xref>and Fig. <xref ref-type="fig" rid="F12898965">1</xref>).</p><p>Arms short; fingers free of webbing; tips of fingers blunt, not expanded; finger I with nuptial pad, without minute spines in males. Tibia length shorter than thigh; tips of toes blunt, round; webbing well developed, formula I0–1/3II0–1/4III0–1IV1–0V; tibio-tarsal articulation reaching to the eye (Fig. <xref ref-type="fig" rid="F12898967">2</xref>).</p><p>Skin texture in life: Dorsal surface of head smooth with a swollen flap in males; dorsal surface of body and flanks with tubercles; supratympanic fold distinct; dorsal surface of limbs and thighs smooth; dorsal surface of tibia with small tubercles; throat, chest, belly and ventral surface of thighs smooth.</p><p>Colouration in life: Dorsal surface of head, body and flanks light brown with dark brown marking; dorsal surface of fore- and hind-limbs light brown with dark crossbars; ventral surface of limbs, throat, chest and belly white (Fig. <xref ref-type="fig" rid="F12898965">1</xref>).</p></tp:treatment-sec><tp:treatment-sec sec-type="Distribution"><title>Distribution</title><p>In Vietnam, this species has been reported from Dak Lak, Dak Nong, Lam Dong, Dong Nai, Binh Dinh, Phu Yen, Ninh Thuan and Khanh Hoa Provinces (<xref ref-type="bibr" rid="B12454101">Do et al. 2017</xref>, <xref ref-type="bibr" rid="B12454269">Pham et al. 2019</xref>, <xref ref-type="bibr" rid="B12454110">Frost 2025</xref>). Elsewhere, the species is known from Cambodia (<xref ref-type="bibr" rid="B12454110">Frost 2025</xref>). This is the first record of <italic><tp:taxon-name><tp:taxon-name-part taxon-name-part-type="genus" reg="Limnonectes">L.</tp:taxon-name-part><tp:taxon-name-part taxon-name-part-type="species" reg="dabanus">dabanus</tp:taxon-name-part></tp:taxon-name></italic> from Binh Thuan Province.</p></tp:treatment-sec><tp:treatment-sec sec-type="Ecology"><title>Ecology</title><p>The frogs were found between 21:00 and 22:30 h in rocky streams. Surrounding habitat consisted of mixed secondary forest composed of small to medium hardwoods and shrubs. Air temperature was 25–30°C and relative humidity was 55–70%.</p></tp:treatment-sec><tp:treatment-sec><!--Section generated to contain objects referenced in tp:taxon-treatment.--><table-wrap id="T12454089" position="float" orientation="portrait"><label>Table 1.</label><caption><p>Measurements (in mm) of the specimens of <italic><tp:taxon-name><tp:taxon-name-part taxon-name-part-type="genus" reg="Limnonectes">Limnonectes</tp:taxon-name-part></tp:taxon-name></italic> from South Central Vietnam (abbreviations defined in the text).</p></caption><table rules="all" border="0"><tbody><tr><td rowspan="2" colspan="1"/><td rowspan="1" colspan="2">
              <italic>
                <tp:taxon-name><tp:taxon-name-part taxon-name-part-type="genus" reg="Limnonectes">Limnonectes</tp:taxon-name-part><tp:taxon-name-part taxon-name-part-type="species" reg="dabanus">dabanus</tp:taxon-name-part></tp:taxon-name>
              </italic>
            </td><td rowspan="1" colspan="1">
              <italic>
                <tp:taxon-name><tp:taxon-name-part taxon-name-part-type="genus" reg="Limnonectes">Limnonectes</tp:taxon-name-part><tp:taxon-name-part taxon-name-part-type="species" reg="fastigatus">fastigatus</tp:taxon-name-part></tp:taxon-name>
              </italic>
            </td><td rowspan="1" colspan="2">
              <italic>
                <tp:taxon-name><tp:taxon-name-part taxon-name-part-type="genus" reg="Limnonectes">Limnonectes</tp:taxon-name-part><tp:taxon-name-part taxon-name-part-type="species" reg="limborgi">limborgi</tp:taxon-name-part></tp:taxon-name>
              </italic>
            </td><td rowspan="1" colspan="2">
              <italic>
                <tp:taxon-name><tp:taxon-name-part taxon-name-part-type="genus" reg="Limnonectes">Limnonectes</tp:taxon-name-part><tp:taxon-name-part taxon-name-part-type="species" reg="phuyenensis">phuyenensis</tp:taxon-name-part></tp:taxon-name>
              </italic>
            </td></tr><tr><td rowspan="1" colspan="1">Male (n=2)</td><td rowspan="1" colspan="1">Females (n=2)</td><td rowspan="1" colspan="1">Male (n=2)</td><td rowspan="1" colspan="1">Male (n=1)</td><td rowspan="1" colspan="1">Female (n=3)</td><td rowspan="1" colspan="1">Male (n=4)</td><td rowspan="1" colspan="1">Female (n=1)</td></tr><tr><td rowspan="1" colspan="1">SVL</td><td rowspan="1" colspan="1">52.4-53.3</td><td rowspan="1" colspan="1">44.7-44.9</td><td rowspan="1" colspan="1">58.9-68.6</td><td rowspan="1" colspan="1">36.4</td><td rowspan="1" colspan="1">33-34.5</td><td rowspan="1" colspan="1">61.5-69.9</td><td rowspan="1" colspan="1">45.8</td></tr><tr><td rowspan="1" colspan="1">HL</td><td rowspan="1" colspan="1">23.5-27.3</td><td rowspan="1" colspan="1">18.2-18.3</td><td rowspan="1" colspan="1">26.3-29.8</td><td rowspan="1" colspan="1">15.5</td><td rowspan="1" colspan="1">12.5-14.2</td><td rowspan="1" colspan="1">28.5-32.2</td><td rowspan="1" colspan="1">19.9</td></tr><tr><td rowspan="1" colspan="1">HW</td><td rowspan="1" colspan="1">23.8-27.6</td><td rowspan="1" colspan="1">18.3-18.5</td><td rowspan="1" colspan="1">27.1-32.6</td><td rowspan="1" colspan="1">15.0</td><td rowspan="1" colspan="1">12.3-13.7</td><td rowspan="1" colspan="1">29.7-33.3</td><td rowspan="1" colspan="1">20.5</td></tr><tr><td rowspan="1" colspan="1">RL</td><td rowspan="1" colspan="1">8.5-9.5</td><td rowspan="1" colspan="1">6.8-7.1</td><td rowspan="1" colspan="1">8.5-10.2</td><td rowspan="1" colspan="1">6.0</td><td rowspan="1" colspan="1">5.0-5.3</td><td rowspan="1" colspan="1">8.6-9.9</td><td rowspan="1" colspan="1">7.0</td></tr><tr><td rowspan="1" colspan="1">ED</td><td rowspan="1" colspan="1">5.7-5.9</td><td rowspan="1" colspan="1">5.1-5.2</td><td rowspan="1" colspan="1">7.1-8.0</td><td rowspan="1" colspan="1">4.0</td><td rowspan="1" colspan="1">4.3-4.5</td><td rowspan="1" colspan="1">7.2-8.4</td><td rowspan="1" colspan="1">5.9</td></tr><tr><td rowspan="1" colspan="1">UEW</td><td rowspan="1" colspan="1">2.9-3.5</td><td rowspan="1" colspan="1">3.1-3.2</td><td rowspan="1" colspan="1">3.6-3.8</td><td rowspan="1" colspan="1">2.6</td><td rowspan="1" colspan="1">2.5-3.3</td><td rowspan="1" colspan="1">3.5-4.3</td><td rowspan="1" colspan="1">2.8</td></tr><tr><td rowspan="1" colspan="1">IND</td><td rowspan="1" colspan="1">5.3-5.9</td><td rowspan="1" colspan="1">4.3-4.5</td><td rowspan="1" colspan="1">6.0-6.2</td><td rowspan="1" colspan="1">4.6</td><td rowspan="1" colspan="1">4.0-4.5</td><td rowspan="1" colspan="1">5.5-6.3</td><td rowspan="1" colspan="1">4.9</td></tr><tr><td rowspan="1" colspan="1">IOD</td><td rowspan="1" colspan="1">4.6-4.8</td><td rowspan="1" colspan="1">3.5-3.7</td><td rowspan="1" colspan="1">5.6-5.8</td><td rowspan="1" colspan="1">3.6</td><td rowspan="1" colspan="1">3.0-3.2</td><td rowspan="1" colspan="1">5.4-5.8</td><td rowspan="1" colspan="1">3.7</td></tr><tr><td rowspan="1" colspan="1">NS</td><td rowspan="1" colspan="1">3.4-4.4</td><td rowspan="1" colspan="1">2.8-3.1</td><td rowspan="1" colspan="1">4.1-4.8</td><td rowspan="1" colspan="1">3.1</td><td rowspan="1" colspan="1">2.3-2.6</td><td rowspan="1" colspan="1">3.4-4.8</td><td rowspan="1" colspan="1">3.0</td></tr><tr><td rowspan="1" colspan="1">EN</td><td rowspan="1" colspan="1">4.9-5.3</td><td rowspan="1" colspan="1">3.8-3.9</td><td rowspan="1" colspan="1">4.4-5.4</td><td rowspan="1" colspan="1">2.9</td><td rowspan="1" colspan="1">2.8-2.9</td><td rowspan="1" colspan="1">4.4-5.0</td><td rowspan="1" colspan="1">3.9</td></tr><tr><td rowspan="1" colspan="1">TD</td><td rowspan="1" colspan="1">5.2-5.3</td><td rowspan="1" colspan="1">3.4-3.5</td><td rowspan="1" colspan="1">NA</td><td rowspan="1" colspan="1">2.1</td><td rowspan="1" colspan="1">2.7-2.8</td><td rowspan="1" colspan="1">NA</td><td rowspan="1" colspan="1">NA</td></tr><tr><td rowspan="1" colspan="1">TYE</td><td rowspan="1" colspan="1">4.0-4.4</td><td rowspan="1" colspan="1">2.6-2.8</td><td rowspan="1" colspan="1">NA</td><td rowspan="1" colspan="1">2.2</td><td rowspan="1" colspan="1">1.5-1.8</td><td rowspan="1" colspan="1">NA</td><td rowspan="1" colspan="1">NA</td></tr><tr><td rowspan="1" colspan="1">UAL</td><td rowspan="1" colspan="1">10.6-12.3</td><td rowspan="1" colspan="1">9.1-9.6</td><td rowspan="1" colspan="1">11.8-14.3</td><td rowspan="1" colspan="1">7.3</td><td rowspan="1" colspan="1">7.1-7.4</td><td rowspan="1" colspan="1">11.0-12.6</td><td rowspan="1" colspan="1">8.6</td></tr><tr><td rowspan="1" colspan="1">FAL</td><td rowspan="1" colspan="1">22.1-22.2</td><td rowspan="1" colspan="1">19.8-20</td><td rowspan="1" colspan="1">23.1-29.1</td><td rowspan="1" colspan="1">14.6</td><td rowspan="1" colspan="1">12.0-13.6</td><td rowspan="1" colspan="1">25.1-29.2</td><td rowspan="1" colspan="1">20.5</td></tr><tr><td rowspan="1" colspan="1">FeL</td><td rowspan="1" colspan="1">23.9-24.2</td><td rowspan="1" colspan="1">21.1-21.7</td><td rowspan="1" colspan="1">27.2-31.1</td><td rowspan="1" colspan="1">18.8</td><td rowspan="1" colspan="1">16.5-17.4</td><td rowspan="1" colspan="1">29.2-31.7</td><td rowspan="1" colspan="1">23.2</td></tr><tr><td rowspan="1" colspan="1">TbL</td><td rowspan="1" colspan="1">26.3-26.5</td><td rowspan="1" colspan="1">22.0-22.8</td><td rowspan="1" colspan="1">26.1-29.8</td><td rowspan="1" colspan="1">19.2</td><td rowspan="1" colspan="1">17.6-18.0</td><td rowspan="1" colspan="1">27.1-29.3</td><td rowspan="1" colspan="1">21.5</td></tr><tr><td rowspan="1" colspan="1">TbW</td><td rowspan="1" colspan="1">8.1-8.3</td><td rowspan="1" colspan="1">6.5-6.9</td><td rowspan="1" colspan="1">10.8-12.8</td><td rowspan="1" colspan="1">5.4</td><td rowspan="1" colspan="1">4.2-4.8</td><td rowspan="1" colspan="1">13.0-14.2</td><td rowspan="1" colspan="1">9.2</td></tr><tr><td rowspan="1" colspan="1">FoL</td><td rowspan="1" colspan="1">25.4-25.5</td><td rowspan="1" colspan="1">21.6-22.9</td><td rowspan="1" colspan="1">32.5-38.6</td><td rowspan="1" colspan="1">27.7</td><td rowspan="1" colspan="1">24.5-25.1</td><td rowspan="1" colspan="1">36.0-37.5</td><td rowspan="1" colspan="1">28.7</td></tr><tr><td rowspan="1" colspan="1">HL/SVL</td><td rowspan="1" colspan="1">0.45-0.51</td><td rowspan="1" colspan="1">0.41-0.41</td><td rowspan="1" colspan="1">0.43-0.45</td><td rowspan="1" colspan="1">0.43</td><td rowspan="1" colspan="1">0.37-0.41</td><td rowspan="1" colspan="1">0.45-0.48</td><td rowspan="1" colspan="1">0.43</td></tr><tr><td rowspan="1" colspan="1">HW/SVL</td><td rowspan="1" colspan="1">0.44-0.48</td><td rowspan="1" colspan="1">0.4-0.41</td><td rowspan="1" colspan="1">0.46-0.48</td><td rowspan="1" colspan="1">0.41</td><td rowspan="1" colspan="1">0.36-0.40</td><td rowspan="1" colspan="1">0.47-0.51</td><td rowspan="1" colspan="1">0.45</td></tr><tr><td rowspan="1" colspan="1">RL/SVL</td><td rowspan="1" colspan="1">0.16-0.18</td><td rowspan="1" colspan="1">0.15-0.16</td><td rowspan="1" colspan="1">0.14-0.15</td><td rowspan="1" colspan="1">0.16</td><td rowspan="1" colspan="1">0.15-0.16</td><td rowspan="1" colspan="1">0.14-0.15</td><td rowspan="1" colspan="1">0.15</td></tr><tr><td rowspan="1" colspan="1">HL/HW</td><td rowspan="1" colspan="1">1.02-1.06</td><td rowspan="1" colspan="1">1.01-1.03</td><td rowspan="1" colspan="1">0.91-0.97</td><td rowspan="1" colspan="1">1.03</td><td rowspan="1" colspan="1">1.02-1.06</td><td rowspan="1" colspan="1">0.94-0.97</td><td rowspan="1" colspan="1">0.97</td></tr><tr><td rowspan="1" colspan="1">ED/RL</td><td rowspan="1" colspan="1">0.60-0.68</td><td rowspan="1" colspan="1">0.73-0.75</td><td rowspan="1" colspan="1">0.78-0.84</td><td rowspan="1" colspan="1">0.67</td><td rowspan="1" colspan="1">0.83-0.9</td><td rowspan="1" colspan="1">0.75-0.93</td><td rowspan="1" colspan="1">0.84</td></tr><tr><td rowspan="1" colspan="1">TYE/TD</td><td rowspan="1" colspan="1">0.70-0.74</td><td rowspan="1" colspan="1">0.74-0.82</td><td rowspan="1" colspan="1">NA</td><td rowspan="1" colspan="1">1.05</td><td rowspan="1" colspan="1">0.56-0.67</td><td rowspan="1" colspan="1">NA</td><td rowspan="1" colspan="1">NA</td></tr><tr><td rowspan="1" colspan="1">TD/ED</td><td rowspan="1" colspan="1">0.90-0.91</td><td rowspan="1" colspan="1">0.85-0.88</td><td rowspan="1" colspan="1">NA</td><td rowspan="1" colspan="1">0.53</td><td rowspan="1" colspan="1">0.6-0.63</td><td rowspan="1" colspan="1">NA</td><td rowspan="1" colspan="1">NA</td></tr><tr><td rowspan="1" colspan="1">TbL/SVL</td><td rowspan="1" colspan="1">0.49-0.51</td><td rowspan="1" colspan="1">0.49-0.51</td><td rowspan="1" colspan="1">0.43-0.44</td><td rowspan="1" colspan="1">0.53</td><td rowspan="1" colspan="1">0.52-0.53</td><td rowspan="1" colspan="1">0.43-0.48</td><td rowspan="1" colspan="1">0.49</td></tr><tr><td rowspan="1" colspan="1">TbL/TbW</td><td rowspan="1" colspan="1">3.17-3.27</td><td rowspan="1" colspan="1">3.30-3.38</td><td rowspan="1" colspan="1">2.33-2.42</td><td rowspan="1" colspan="1">3.56</td><td rowspan="1" colspan="1">3.67-4.26</td><td rowspan="1" colspan="1">2.10-2.26</td><td rowspan="1" colspan="1">2.46</td></tr></tbody></table></table-wrap><fig id="F12898965" position="float" orientation="portrait"><object-id xmlns:xlink="http://www.w3.org/1999/xlink" content-type="arpha" xlink:type="simple">9730512C-E6C2-5E31-9CA5-03293CF4D3D6</object-id><object-id xmlns:xlink="http://www.w3.org/1999/xlink" content-type="doi" xlink:type="simple">10.3897/BDJ.13.e146098.figure1</object-id><label>Figure 1.</label><caption><p><italic><tp:taxon-name><tp:taxon-name-part taxon-name-part-type="genus" reg="Limnonectes">Limnonectes</tp:taxon-name-part><tp:taxon-name-part taxon-name-part-type="species" reg="dabanus">dabanus</tp:taxon-name-part></tp:taxon-name></italic> from Ta Kou Nature Reserve, Binh Thuan Province: <bold>A</bold> male, IEBR A.6337; <bold>B</bold> female, IEBR A.6337 .</p></caption><graphic xmlns:xlink="http://www.w3.org/1999/xlink" xlink:href="bdj-13-e146098-g001.jpg" position="float" id="oo_1302185.jpg" orientation="portrait" xlink:type="simple"><uri content-type="original_file" xlink:type="simple">https://binary.pensoft.net/fig/1302185</uri></graphic></fig><fig id="F12898967" position="float" orientation="portrait"><object-id xmlns:xlink="http://www.w3.org/1999/xlink" content-type="arpha" xlink:type="simple">98C87017-2D18-5EA0-A7CD-50B635A69F86</object-id><object-id xmlns:xlink="http://www.w3.org/1999/xlink" content-type="doi" xlink:type="simple">10.3897/BDJ.13.e146098.figure2</object-id><label>Figure 2.</label><caption><p><bold>A</bold> lower right hand of <italic><tp:taxon-name><tp:taxon-name-part taxon-name-part-type="genus" reg="Limnonectes">Limnonectes</tp:taxon-name-part><tp:taxon-name-part taxon-name-part-type="species" reg="dabanus">dabanus</tp:taxon-name-part></tp:taxon-name></italic> (male, IEBR A.6337); <bold>B</bold> lower right foot of <italic><tp:taxon-name><tp:taxon-name-part taxon-name-part-type="genus" reg="Limnonectes">Limnonectes</tp:taxon-name-part><tp:taxon-name-part taxon-name-part-type="species" reg="dabanus">dabanus</tp:taxon-name-part></tp:taxon-name></italic> (male, IEBR A.6337).</p></caption><graphic xmlns:xlink="http://www.w3.org/1999/xlink" xlink:href="bdj-13-e146098-g002.png" position="float" id="oo_1302186.png" orientation="portrait" xlink:type="simple"><uri content-type="original_file" xlink:type="simple">https://binary.pensoft.net/fig/1302186</uri></graphic></fig></tp:treatment-sec><ref-list><ref id="B12454291"><element-citation xmlns:xlink="http://www.w3.org/1999/xlink" publication-type="book" xlink:type="simple"><person-group person-group-type="author"><name name-style="western"><surname>Bourret</surname><given-names>R.</given-names></name></person-group><year>1942</year><source>Les Batraciens de l’Indochine</source><publisher-name>Gouvernement général de l'Indochine</publisher-name><publisher-loc>Hanoi</publisher-loc><size units="page">547</size></element-citation></ref><ref id="B12456308"><element-citation xmlns:xlink="http://www.w3.org/1999/xlink" publication-type="article" xlink:type="simple"><person-group person-group-type="author"><name name-style="western"><surname>Lambertz</surname><given-names>M.</given-names></name><name name-style="western"><surname>Hartmann</surname><given-names>T.</given-names></name><name name-style="western"><surname>Walsh</surname><given-names>S.</given-names></name><name name-style="western"><surname>Geissler</surname><given-names>R.</given-names></name><name name-style="western"><surname>McLeod</surname><given-names>D. S.</given-names></name></person-group><year>2014</year><article-title>Anatomy, histology, and systematic implications of the head ornamentation in the males of four species of <italic><tp:taxon-name><tp:taxon-name-part taxon-name-part-type="genus" reg="Limnonectes">Limnonectes</tp:taxon-name-part></tp:taxon-name></italic> (<tp:taxon-name><tp:taxon-name-part taxon-name-part-type="order">Anura</tp:taxon-name-part></tp:taxon-name>: <tp:taxon-name><tp:taxon-name-part taxon-name-part-type="family">Dicroglossidae</tp:taxon-name-part></tp:taxon-name></article-title><source>Zoological Journal of the Linnean Society</source><volume>172</volume><fpage>117</fpage><lpage>132</lpage><pub-id pub-id-type="doi">10.1111/zoj.12171</pub-id></element-citation></ref><ref id="B12454269"><element-citation xmlns:xlink="http://www.w3.org/1999/xlink" publication-type="article" xlink:type="simple"><person-group person-group-type="author"><name name-style="western"><surname>Pham</surname><given-names>T. C.</given-names></name><name name-style="western"><surname>Phan</surname><given-names>Q. T.</given-names></name><name name-style="western"><surname>Do</surname><given-names>T. D.</given-names></name><name name-style="western"><surname>Nguyen</surname><given-names>Q. T.</given-names></name></person-group><year>2019</year><article-title>New provincial records of the genus <italic><tp:taxon-name><tp:taxon-name-part taxon-name-part-type="genus" reg="Limnonectes">Limnonectes</tp:taxon-name-part></tp:taxon-name></italic> (<tp:taxon-name><tp:taxon-name-part taxon-name-part-type="class">Amphibia</tp:taxon-name-part></tp:taxon-name>: <tp:taxon-name><tp:taxon-name-part taxon-name-part-type="order">Anura</tp:taxon-name-part></tp:taxon-name>: <tp:taxon-name><tp:taxon-name-part taxon-name-part-type="family">Dicroglossidae</tp:taxon-name-part></tp:taxon-name>) from Vietnam</article-title><source>Academia Journal of Biology</source><volume>41</volume><issue>2se1 &amp; 2se2</issue><fpage>169</fpage><lpage>176</lpage><pub-id pub-id-type="doi">10.15625/0866-7160/v41n2se1&amp;2se2.14151</pub-id></element-citation></ref><ref id="B12454101"><element-citation xmlns:xlink="http://www.w3.org/1999/xlink" publication-type="article" xlink:type="simple"><person-group person-group-type="author"><name name-style="western"><surname>Do</surname><given-names>T. D.</given-names></name><name name-style="western"><surname>Ngo</surname><given-names>D. C.</given-names></name><name name-style="western"><surname>Nguyen</surname><given-names>Q. T.</given-names></name></person-group><year>2017</year><article-title>New records and an updated checklist of amphibians (<tp:taxon-name><tp:taxon-name-part taxon-name-part-type="class">Amphibia</tp:taxon-name-part></tp:taxon-name>) from Phu Yen Province, Vietnam</article-title><source>Hue University Journal of Science: Natural Science</source><volume>126</volume><issue>1B</issue><fpage>81</fpage><lpage>94</lpage><pub-id pub-id-type="doi">10.26459/hueuni-jns.v126i1B.4073</pub-id></element-citation></ref><ref id="B12454110"><element-citation xmlns:xlink="http://www.w3.org/1999/xlink" publication-type="website" xlink:type="simple"><person-group person-group-type="author"><name name-style="western"><surname>Frost</surname><given-names>D. R.</given-names></name></person-group><article-title>Amphibian species of the world</article-title><uri xlink:type="simple">http://research.amnh.org/vz/herpetology/amphibia/</uri><date-in-citation content-type="access-date">2025-01-05T00:54:32+00:00</date-in-citation></element-citation></ref></ref-list></tp:taxon-treatment>
