# Supplementary material for: New provincial records of the genus Limnonectes (Amphibia, Anura, Dicroglossidae) from South Central, Vietnam
Source: Biodivers Data J. 2025 Apr 30;13:e146098. doi: 10.3897/BDJ.13.e146098 (PMC12059578; doi:10.3897/BDJ.13.e146098)
Supplement: XML Treatment for Limnonectes limborgi [file BDJ.13.e146098-treatment3.xml]

<!DOCTYPE tp:taxon-treatment
  PUBLIC "-//TaxonX//DTD Taxonomic Treatment Publishing DTD v0 20100105//EN" "tax-treatment-NSO.dtd">
<tp:taxon-treatment xmlns:tp="http://www.plazi.org/taxpub"><tp:treatment-meta><mixed-citation publication-type="journal"><person-group><name><surname>Nguyen</surname><given-names>Vien Hong Thi</given-names></name><name><surname>Phan</surname><given-names>Tien Quang</given-names></name><name><surname>Do</surname><given-names>Dang Trong</given-names></name><name><surname>Nguyen</surname><given-names>Truong Quang</given-names></name><name><surname>Ziegler</surname><given-names>Thomas</given-names></name><name><surname>Pham</surname><given-names>Cuong The</given-names></name><name><surname>Pham</surname><given-names>Anh Van</given-names></name></person-group><article-title>New provincial records of the genus <italic><tp:taxon-name><tp:taxon-name-part taxon-name-part-type="genus" reg="Limnonectes">Limnonectes</tp:taxon-name-part></tp:taxon-name></italic> (<tp:taxon-name><tp:taxon-name-part taxon-name-part-type="class">Amphibia</tp:taxon-name-part></tp:taxon-name>, <tp:taxon-name><tp:taxon-name-part taxon-name-part-type="order">Anura</tp:taxon-name-part></tp:taxon-name>, <tp:taxon-name><tp:taxon-name-part taxon-name-part-type="family">Dicroglossidae</tp:taxon-name-part></tp:taxon-name>) from South Central, Vietnam</article-title><source>Biodivers Data J</source><day>30</day><month>04</month><year>2025</year><volume>13</volume><pub-id pub-id-type="doi">10.3897/BDJ.13.e146098</pub-id></mixed-citation></tp:treatment-meta><tp:nomenclature><tp:taxon-name>
            <object-id xmlns:xlink="http://www.w3.org/1999/xlink" content-type="arpha" xlink:type="simple">7923D734-3D46-57BB-AAC2-185DAEEBD435</object-id>
            <tp:taxon-name-part taxon-name-part-type="genus">Limnonectes</tp:taxon-name-part>
            <tp:taxon-name-part taxon-name-part-type="species">limborgi</tp:taxon-name-part>
          </tp:taxon-name><tp:taxon-authority>(Sclater, 1892)</tp:taxon-authority></tp:nomenclature><tp:treatment-sec sec-type="materials"><title>Materials</title><list list-type="alpha-lower" list-content="occurrences"><list-item><p><bold>Type status:</bold> <named-content xmlns:xlink="http://www.w3.org/1999/xlink" content-type="dwc:typeStatus" xlink:type="simple">Other material</named-content>. <bold>Occurrence:</bold> catalogNumber: <named-content xmlns:xlink="http://www.w3.org/1999/xlink" content-type="dwc:catalogNumber" xlink:type="simple">IEBR A.6343 (field No. PY.2024.1)</named-content>; individualCount: <named-content xmlns:xlink="http://www.w3.org/1999/xlink" content-type="dwc:individualCount" xlink:type="simple">1</named-content>; sex: <named-content xmlns:xlink="http://www.w3.org/1999/xlink" content-type="dwc:sex" xlink:type="simple">male</named-content>; lifeStage: <named-content xmlns:xlink="http://www.w3.org/1999/xlink" content-type="dwc:lifeStage" xlink:type="simple">adult</named-content>; occurrenceID: <named-content xmlns:xlink="http://www.w3.org/1999/xlink" content-type="dwc:occurrenceID" xlink:type="simple">C8FDFB4E-4537-5572-99CD-53CDBFCAFBE0</named-content>; <bold>Taxon:</bold> scientificNameID: <named-content xmlns:xlink="http://www.w3.org/1999/xlink" content-type="dwc:scientificNameID" xlink:type="simple"><italic><tp:taxon-name><tp:taxon-name-part taxon-name-part-type="genus" reg="Limnonectes">Limnonectes</tp:taxon-name-part><tp:taxon-name-part taxon-name-part-type="species" reg="limborgi">limborgi</tp:taxon-name-part></tp:taxon-name></italic></named-content>; scientificName: <named-content xmlns:xlink="http://www.w3.org/1999/xlink" content-type="dwc:scientificName" xlink:type="simple"><italic><tp:taxon-name><tp:taxon-name-part taxon-name-part-type="genus" reg="Limnonectes">Limnonectes</tp:taxon-name-part><tp:taxon-name-part taxon-name-part-type="species" reg="limborgi">limborgi</tp:taxon-name-part></tp:taxon-name></italic></named-content>; class: <named-content xmlns:xlink="http://www.w3.org/1999/xlink" content-type="dwc:class" xlink:type="simple"><tp:taxon-name><tp:taxon-name-part taxon-name-part-type="class">Amphibia</tp:taxon-name-part></tp:taxon-name></named-content>; order: <named-content xmlns:xlink="http://www.w3.org/1999/xlink" content-type="dwc:order" xlink:type="simple"><tp:taxon-name><tp:taxon-name-part taxon-name-part-type="order">Anura</tp:taxon-name-part></tp:taxon-name></named-content>; family: <named-content xmlns:xlink="http://www.w3.org/1999/xlink" content-type="dwc:family" xlink:type="simple"><tp:taxon-name><tp:taxon-name-part taxon-name-part-type="family">Dicroglossidae</tp:taxon-name-part></tp:taxon-name></named-content>; genus: <named-content xmlns:xlink="http://www.w3.org/1999/xlink" content-type="dwc:genus" xlink:type="simple"><tp:taxon-name><tp:taxon-name-part taxon-name-part-type="genus">Limnonectes</tp:taxon-name-part></tp:taxon-name></named-content>; specificEpithet: <named-content xmlns:xlink="http://www.w3.org/1999/xlink" content-type="dwc:specificEpithet" xlink:type="simple"><italic><tp:taxon-name><tp:taxon-name-part taxon-name-part-type="genus" reg="Limnonectes"/><tp:taxon-name-part taxon-name-part-type="species" reg="limborgi">limborgi</tp:taxon-name-part></tp:taxon-name></italic></named-content>; scientificNameAuthorship: <named-content xmlns:xlink="http://www.w3.org/1999/xlink" content-type="dwc:scientificNameAuthorship" xlink:type="simple">Sclater, 1892</named-content>; <bold>Location:</bold> country: <named-content xmlns:xlink="http://www.w3.org/1999/xlink" content-type="dwc:country" xlink:type="simple">Vietnam</named-content>; countryCode: <named-content xmlns:xlink="http://www.w3.org/1999/xlink" content-type="dwc:countryCode" xlink:type="simple">VN</named-content>; stateProvince: <named-content xmlns:xlink="http://www.w3.org/1999/xlink" content-type="dwc:stateProvince" xlink:type="simple">Phu Yen</named-content>; county: <named-content xmlns:xlink="http://www.w3.org/1999/xlink" content-type="dwc:county" xlink:type="simple">Son Hoa District</named-content>; municipality: <named-content xmlns:xlink="http://www.w3.org/1999/xlink" content-type="dwc:municipality" xlink:type="simple">Son Long Commune</named-content>; verbatimElevation: <named-content xmlns:xlink="http://www.w3.org/1999/xlink" content-type="dwc:verbatimElevation" xlink:type="simple">368 m</named-content>; verbatimLatitude: <named-content xmlns:xlink="http://www.w3.org/1999/xlink" content-type="dwc:verbatimLatitude" xlink:type="simple">13°20.339'N</named-content>; verbatimLongitude: <named-content xmlns:xlink="http://www.w3.org/1999/xlink" content-type="dwc:verbatimLongitude" xlink:type="simple">109°08.981'E</named-content>; <bold>Event:</bold> eventDate: <named-content xmlns:xlink="http://www.w3.org/1999/xlink" content-type="dwc:eventDate" xlink:type="simple">October 12, 2024</named-content>; eventRemarks: <named-content xmlns:xlink="http://www.w3.org/1999/xlink" content-type="dwc:eventRemarks" xlink:type="simple">collected by CT Pham and DT Do</named-content>; <bold>Record Level:</bold> language: <named-content xmlns:xlink="http://www.w3.org/1999/xlink" content-type="dwc:language" xlink:type="simple">en</named-content>; collectionCode: <named-content xmlns:xlink="http://www.w3.org/1999/xlink" content-type="dwc:collectionCode" xlink:type="simple">Amphibians</named-content>; basisOfRecord: <named-content xmlns:xlink="http://www.w3.org/1999/xlink" content-type="dwc:basisOfRecord" xlink:type="simple">PreservedSpecimen</named-content></p></list-item><list-item><p><bold>Type status:</bold> <named-content xmlns:xlink="http://www.w3.org/1999/xlink" content-type="dwc:typeStatus" xlink:type="simple">Other material</named-content>. <bold>Occurrence:</bold> catalogNumber: <named-content xmlns:xlink="http://www.w3.org/1999/xlink" content-type="dwc:catalogNumber" xlink:type="simple">IEBR A.6344 (field No. PY.2024.2)</named-content>; individualCount: <named-content xmlns:xlink="http://www.w3.org/1999/xlink" content-type="dwc:individualCount" xlink:type="simple">1</named-content>; sex: <named-content xmlns:xlink="http://www.w3.org/1999/xlink" content-type="dwc:sex" xlink:type="simple">female</named-content>; lifeStage: <named-content xmlns:xlink="http://www.w3.org/1999/xlink" content-type="dwc:lifeStage" xlink:type="simple">adult</named-content>; occurrenceID: <named-content xmlns:xlink="http://www.w3.org/1999/xlink" content-type="dwc:occurrenceID" xlink:type="simple">714A3A58-433F-55BC-B2BB-55EBEE717F1C</named-content>; <bold>Taxon:</bold> scientificNameID: <named-content xmlns:xlink="http://www.w3.org/1999/xlink" content-type="dwc:scientificNameID" xlink:type="simple"><italic><tp:taxon-name><tp:taxon-name-part taxon-name-part-type="genus" reg="Limnonectes">Limnonectes</tp:taxon-name-part><tp:taxon-name-part taxon-name-part-type="species" reg="limborgi">limborgi</tp:taxon-name-part></tp:taxon-name></italic></named-content>; scientificName: <named-content xmlns:xlink="http://www.w3.org/1999/xlink" content-type="dwc:scientificName" xlink:type="simple"><italic><tp:taxon-name><tp:taxon-name-part taxon-name-part-type="genus" reg="Limnonectes">Limnonectes</tp:taxon-name-part><tp:taxon-name-part taxon-name-part-type="species" reg="limborgi">limborgi</tp:taxon-name-part></tp:taxon-name></italic></named-content>; class: <named-content xmlns:xlink="http://www.w3.org/1999/xlink" content-type="dwc:class" xlink:type="simple"><tp:taxon-name><tp:taxon-name-part taxon-name-part-type="class">Amphibia</tp:taxon-name-part></tp:taxon-name></named-content>; order: <named-content xmlns:xlink="http://www.w3.org/1999/xlink" content-type="dwc:order" xlink:type="simple"><tp:taxon-name><tp:taxon-name-part taxon-name-part-type="order">Anura</tp:taxon-name-part></tp:taxon-name></named-content>; family: <named-content xmlns:xlink="http://www.w3.org/1999/xlink" content-type="dwc:family" xlink:type="simple"><tp:taxon-name><tp:taxon-name-part taxon-name-part-type="family">Dicroglossidae</tp:taxon-name-part></tp:taxon-name></named-content>; genus: <named-content xmlns:xlink="http://www.w3.org/1999/xlink" content-type="dwc:genus" xlink:type="simple"><tp:taxon-name><tp:taxon-name-part taxon-name-part-type="genus">Limnonectes</tp:taxon-name-part></tp:taxon-name></named-content>; specificEpithet: <named-content xmlns:xlink="http://www.w3.org/1999/xlink" content-type="dwc:specificEpithet" xlink:type="simple"><italic><tp:taxon-name><tp:taxon-name-part taxon-name-part-type="genus" reg="Limnonectes"/><tp:taxon-name-part taxon-name-part-type="species" reg="limborgi">limborgi</tp:taxon-name-part></tp:taxon-name></italic></named-content>; scientificNameAuthorship: <named-content xmlns:xlink="http://www.w3.org/1999/xlink" content-type="dwc:scientificNameAuthorship" xlink:type="simple">Sclater, 1892</named-content>; <bold>Location:</bold> country: <named-content xmlns:xlink="http://www.w3.org/1999/xlink" content-type="dwc:country" xlink:type="simple">Vietnam</named-content>; countryCode: <named-content xmlns:xlink="http://www.w3.org/1999/xlink" content-type="dwc:countryCode" xlink:type="simple">VN</named-content>; stateProvince: <named-content xmlns:xlink="http://www.w3.org/1999/xlink" content-type="dwc:stateProvince" xlink:type="simple">Phu Yen</named-content>; county: <named-content xmlns:xlink="http://www.w3.org/1999/xlink" content-type="dwc:county" xlink:type="simple">Son Hoa District</named-content>; municipality: <named-content xmlns:xlink="http://www.w3.org/1999/xlink" content-type="dwc:municipality" xlink:type="simple">Son Long Commune</named-content>; verbatimElevation: <named-content xmlns:xlink="http://www.w3.org/1999/xlink" content-type="dwc:verbatimElevation" xlink:type="simple">368 m</named-content>; verbatimLatitude: <named-content xmlns:xlink="http://www.w3.org/1999/xlink" content-type="dwc:verbatimLatitude" xlink:type="simple">13°20.339'N</named-content>; verbatimLongitude: <named-content xmlns:xlink="http://www.w3.org/1999/xlink" content-type="dwc:verbatimLongitude" xlink:type="simple">109°08.981'E</named-content>; <bold>Event:</bold> eventDate: <named-content xmlns:xlink="http://www.w3.org/1999/xlink" content-type="dwc:eventDate" xlink:type="simple">October 12, 2024</named-content>; eventRemarks: <named-content xmlns:xlink="http://www.w3.org/1999/xlink" content-type="dwc:eventRemarks" xlink:type="simple">collected by CT Pham and DT Do</named-content>; <bold>Record Level:</bold> language: <named-content xmlns:xlink="http://www.w3.org/1999/xlink" content-type="dwc:language" xlink:type="simple">en</named-content>; collectionCode: <named-content xmlns:xlink="http://www.w3.org/1999/xlink" content-type="dwc:collectionCode" xlink:type="simple">Amphibians</named-content>; basisOfRecord: <named-content xmlns:xlink="http://www.w3.org/1999/xlink" content-type="dwc:basisOfRecord" xlink:type="simple">PreservedSpecimen</named-content></p></list-item><list-item><p><bold>Type status:</bold> <named-content xmlns:xlink="http://www.w3.org/1999/xlink" content-type="dwc:typeStatus" xlink:type="simple">Other material</named-content>. <bold>Occurrence:</bold> catalogNumber: <named-content xmlns:xlink="http://www.w3.org/1999/xlink" content-type="dwc:catalogNumber" xlink:type="simple">IEBR A.6345 (field No. KH.2024.1)</named-content>; individualCount: <named-content xmlns:xlink="http://www.w3.org/1999/xlink" content-type="dwc:individualCount" xlink:type="simple">1</named-content>; sex: <named-content xmlns:xlink="http://www.w3.org/1999/xlink" content-type="dwc:sex" xlink:type="simple">female</named-content>; lifeStage: <named-content xmlns:xlink="http://www.w3.org/1999/xlink" content-type="dwc:lifeStage" xlink:type="simple">adult</named-content>; occurrenceID: <named-content xmlns:xlink="http://www.w3.org/1999/xlink" content-type="dwc:occurrenceID" xlink:type="simple">819AA51D-E863-54B5-87B4-A3BFBAF10E51</named-content>; <bold>Taxon:</bold> scientificNameID: <named-content xmlns:xlink="http://www.w3.org/1999/xlink" content-type="dwc:scientificNameID" xlink:type="simple"><italic><tp:taxon-name><tp:taxon-name-part taxon-name-part-type="genus" reg="Limnonectes">Limnonectes</tp:taxon-name-part><tp:taxon-name-part taxon-name-part-type="species" reg="limborgi">limborgi</tp:taxon-name-part></tp:taxon-name></italic></named-content>; scientificName: <named-content xmlns:xlink="http://www.w3.org/1999/xlink" content-type="dwc:scientificName" xlink:type="simple"><italic><tp:taxon-name><tp:taxon-name-part taxon-name-part-type="genus" reg="Limnonectes">Limnonectes</tp:taxon-name-part><tp:taxon-name-part taxon-name-part-type="species" reg="limborgi">limborgi</tp:taxon-name-part></tp:taxon-name></italic></named-content>; class: <named-content xmlns:xlink="http://www.w3.org/1999/xlink" content-type="dwc:class" xlink:type="simple"><tp:taxon-name><tp:taxon-name-part taxon-name-part-type="class">Amphibia</tp:taxon-name-part></tp:taxon-name></named-content>; order: <named-content xmlns:xlink="http://www.w3.org/1999/xlink" content-type="dwc:order" xlink:type="simple"><tp:taxon-name><tp:taxon-name-part taxon-name-part-type="order">Anura</tp:taxon-name-part></tp:taxon-name></named-content>; family: <named-content xmlns:xlink="http://www.w3.org/1999/xlink" content-type="dwc:family" xlink:type="simple"><tp:taxon-name><tp:taxon-name-part taxon-name-part-type="family">Dicroglossidae</tp:taxon-name-part></tp:taxon-name></named-content>; genus: <named-content xmlns:xlink="http://www.w3.org/1999/xlink" content-type="dwc:genus" xlink:type="simple"><tp:taxon-name><tp:taxon-name-part taxon-name-part-type="genus">Limnonectes</tp:taxon-name-part></tp:taxon-name></named-content>; specificEpithet: <named-content xmlns:xlink="http://www.w3.org/1999/xlink" content-type="dwc:specificEpithet" xlink:type="simple"><italic><tp:taxon-name><tp:taxon-name-part taxon-name-part-type="genus" reg="Limnonectes"/><tp:taxon-name-part taxon-name-part-type="species" reg="limborgi">limborgi</tp:taxon-name-part></tp:taxon-name></italic></named-content>; scientificNameAuthorship: <named-content xmlns:xlink="http://www.w3.org/1999/xlink" content-type="dwc:scientificNameAuthorship" xlink:type="simple">Sclater, 1892</named-content>; <bold>Location:</bold> country: <named-content xmlns:xlink="http://www.w3.org/1999/xlink" content-type="dwc:country" xlink:type="simple">Vietnam</named-content>; countryCode: <named-content xmlns:xlink="http://www.w3.org/1999/xlink" content-type="dwc:countryCode" xlink:type="simple">VN</named-content>; stateProvince: <named-content xmlns:xlink="http://www.w3.org/1999/xlink" content-type="dwc:stateProvince" xlink:type="simple">Khanh Hoa</named-content>; county: <named-content xmlns:xlink="http://www.w3.org/1999/xlink" content-type="dwc:county" xlink:type="simple">Van Ninh District</named-content>; municipality: <named-content xmlns:xlink="http://www.w3.org/1999/xlink" content-type="dwc:municipality" xlink:type="simple">Van Da Commune</named-content>; verbatimElevation: <named-content xmlns:xlink="http://www.w3.org/1999/xlink" content-type="dwc:verbatimElevation" xlink:type="simple">440 m</named-content>; verbatimLatitude: <named-content xmlns:xlink="http://www.w3.org/1999/xlink" content-type="dwc:verbatimLatitude" xlink:type="simple">12°78.35'N</named-content>; verbatimLongitude: <named-content xmlns:xlink="http://www.w3.org/1999/xlink" content-type="dwc:verbatimLongitude" xlink:type="simple">109°17.534'E</named-content>; <bold>Event:</bold> eventDate: <named-content xmlns:xlink="http://www.w3.org/1999/xlink" content-type="dwc:eventDate" xlink:type="simple">October 12, 2024</named-content>; eventRemarks: <named-content xmlns:xlink="http://www.w3.org/1999/xlink" content-type="dwc:eventRemarks" xlink:type="simple">collected by CT Pham and DT Do</named-content>; <bold>Record Level:</bold> language: <named-content xmlns:xlink="http://www.w3.org/1999/xlink" content-type="dwc:language" xlink:type="simple">en</named-content>; collectionCode: <named-content xmlns:xlink="http://www.w3.org/1999/xlink" content-type="dwc:collectionCode" xlink:type="simple">Amphibians</named-content>; basisOfRecord: <named-content xmlns:xlink="http://www.w3.org/1999/xlink" content-type="dwc:basisOfRecord" xlink:type="simple">PreservedSpecimen</named-content></p></list-item><list-item><p><bold>Type status:</bold> <named-content xmlns:xlink="http://www.w3.org/1999/xlink" content-type="dwc:typeStatus" xlink:type="simple">Other material</named-content>. <bold>Occurrence:</bold> catalogNumber: <named-content xmlns:xlink="http://www.w3.org/1999/xlink" content-type="dwc:catalogNumber" xlink:type="simple">IEBR A.6346 (field No. KH.2024.2)</named-content>; individualCount: <named-content xmlns:xlink="http://www.w3.org/1999/xlink" content-type="dwc:individualCount" xlink:type="simple">1</named-content>; sex: <named-content xmlns:xlink="http://www.w3.org/1999/xlink" content-type="dwc:sex" xlink:type="simple">female</named-content>; lifeStage: <named-content xmlns:xlink="http://www.w3.org/1999/xlink" content-type="dwc:lifeStage" xlink:type="simple">adult</named-content>; occurrenceID: <named-content xmlns:xlink="http://www.w3.org/1999/xlink" content-type="dwc:occurrenceID" xlink:type="simple">F8133883-897B-5A88-87F4-ACD221760EFA</named-content>; <bold>Taxon:</bold> scientificNameID: <named-content xmlns:xlink="http://www.w3.org/1999/xlink" content-type="dwc:scientificNameID" xlink:type="simple"><italic><tp:taxon-name><tp:taxon-name-part taxon-name-part-type="genus" reg="Limnonectes">Limnonectes</tp:taxon-name-part><tp:taxon-name-part taxon-name-part-type="species" reg="limborgi">limborgi</tp:taxon-name-part></tp:taxon-name></italic></named-content>; scientificName: <named-content xmlns:xlink="http://www.w3.org/1999/xlink" content-type="dwc:scientificName" xlink:type="simple"><italic><tp:taxon-name><tp:taxon-name-part taxon-name-part-type="genus" reg="Limnonectes">Limnonectes</tp:taxon-name-part><tp:taxon-name-part taxon-name-part-type="species" reg="limborgi">limborgi</tp:taxon-name-part></tp:taxon-name></italic></named-content>; class: <named-content xmlns:xlink="http://www.w3.org/1999/xlink" content-type="dwc:class" xlink:type="simple"><tp:taxon-name><tp:taxon-name-part taxon-name-part-type="class">Amphibia</tp:taxon-name-part></tp:taxon-name></named-content>; order: <named-content xmlns:xlink="http://www.w3.org/1999/xlink" content-type="dwc:order" xlink:type="simple"><tp:taxon-name><tp:taxon-name-part taxon-name-part-type="order">Anura</tp:taxon-name-part></tp:taxon-name></named-content>; family: <named-content xmlns:xlink="http://www.w3.org/1999/xlink" content-type="dwc:family" xlink:type="simple"><tp:taxon-name><tp:taxon-name-part taxon-name-part-type="family">Dicroglossidae</tp:taxon-name-part></tp:taxon-name></named-content>; genus: <named-content xmlns:xlink="http://www.w3.org/1999/xlink" content-type="dwc:genus" xlink:type="simple"><tp:taxon-name><tp:taxon-name-part taxon-name-part-type="genus">Limnonectes</tp:taxon-name-part></tp:taxon-name></named-content>; specificEpithet: <named-content xmlns:xlink="http://www.w3.org/1999/xlink" content-type="dwc:specificEpithet" xlink:type="simple"><italic><tp:taxon-name><tp:taxon-name-part taxon-name-part-type="genus" reg="Limnonectes"/><tp:taxon-name-part taxon-name-part-type="species" reg="limborgi">limborgi</tp:taxon-name-part></tp:taxon-name></italic></named-content>; scientificNameAuthorship: <named-content xmlns:xlink="http://www.w3.org/1999/xlink" content-type="dwc:scientificNameAuthorship" xlink:type="simple">Sclater, 1892</named-content>; <bold>Location:</bold> country: <named-content xmlns:xlink="http://www.w3.org/1999/xlink" content-type="dwc:country" xlink:type="simple">Vietnam</named-content>; countryCode: <named-content xmlns:xlink="http://www.w3.org/1999/xlink" content-type="dwc:countryCode" xlink:type="simple">VN</named-content>; stateProvince: <named-content xmlns:xlink="http://www.w3.org/1999/xlink" content-type="dwc:stateProvince" xlink:type="simple">Khanh Hoa</named-content>; county: <named-content xmlns:xlink="http://www.w3.org/1999/xlink" content-type="dwc:county" xlink:type="simple">Van Ninh District</named-content>; municipality: <named-content xmlns:xlink="http://www.w3.org/1999/xlink" content-type="dwc:municipality" xlink:type="simple">Van Da Commune</named-content>; verbatimElevation: <named-content xmlns:xlink="http://www.w3.org/1999/xlink" content-type="dwc:verbatimElevation" xlink:type="simple">440 m</named-content>; verbatimLatitude: <named-content xmlns:xlink="http://www.w3.org/1999/xlink" content-type="dwc:verbatimLatitude" xlink:type="simple">12°78.35'N</named-content>; verbatimLongitude: <named-content xmlns:xlink="http://www.w3.org/1999/xlink" content-type="dwc:verbatimLongitude" xlink:type="simple">109°17.534'E</named-content>; <bold>Event:</bold> eventDate: <named-content xmlns:xlink="http://www.w3.org/1999/xlink" content-type="dwc:eventDate" xlink:type="simple">October 12, 2024</named-content>; eventRemarks: <named-content xmlns:xlink="http://www.w3.org/1999/xlink" content-type="dwc:eventRemarks" xlink:type="simple">collected by CT Pham and DT Do</named-content>; <bold>Record Level:</bold> language: <named-content xmlns:xlink="http://www.w3.org/1999/xlink" content-type="dwc:language" xlink:type="simple">en</named-content>; collectionCode: <named-content xmlns:xlink="http://www.w3.org/1999/xlink" content-type="dwc:collectionCode" xlink:type="simple">Amphibians</named-content>; basisOfRecord: <named-content xmlns:xlink="http://www.w3.org/1999/xlink" content-type="dwc:basisOfRecord" xlink:type="simple">PreservedSpecimen</named-content></p></list-item></list></tp:treatment-sec><tp:treatment-sec sec-type="Description"><title>Description</title><p>One sequence of 560 bps (16S gene) from specimen IEBR A.6343 (GenBank accession number PV444294) of <italic><tp:taxon-name><tp:taxon-name-part taxon-name-part-type="genus" reg="Limnonectes">Limnonectes</tp:taxon-name-part></tp:taxon-name></italic> specimen from Van Ninh District, Khanh Hoa Province was similar (100%) to the available sequence of <italic><tp:taxon-name><tp:taxon-name-part taxon-name-part-type="genus" reg="Limnonectes">L.</tp:taxon-name-part><tp:taxon-name-part taxon-name-part-type="species" reg="limborgi">limborgi</tp:taxon-name-part></tp:taxon-name></italic> (accession number GU934345) on GenBank.</p><p>Morphological characters of specimens from Phu Yen and Khanh Hoa Provinces agreed with the descriptions of <xref ref-type="bibr" rid="B12454291">Bourret (1942)</xref>, <xref ref-type="bibr" rid="B12454130">Inger and Stuart (2010)</xref> and <xref ref-type="bibr" rid="B12454269">Pham et al. (2019)</xref>. Size small (SVL 36.4 mm in male, n = 1; 33.0-34.5 mm in females, n = 3), head slightly longer than wide (HL 15.5 mm, HW 15.0 mm in male; 12.5-14.2 mm, 12.3-13.7 mm in females); snout slightly pointed anteriorly in dorsal view; rostral length greater than eye diameter (RL 6.0 mm, ED 4.0 mm in male; 5.0-5.3 mm, 4.3-4.5 mm in females); tympanum visible, round, approximately 50% of eye diameter (TD 2.1 in male; 2.7-2.8 in females); vomerine teeth in two oblique ridges; tongue cordiforn, deeply notched posteriorly; vocal sacs absent in the male (Table <xref ref-type="table" rid="T12454089">1</xref> and Fig. <xref ref-type="fig" rid="F12898976">5</xref>).</p><p>Arms short and thin; fingers free of webbing; tips of fingers blunt, not expanded into discs; nuptial pad absent on finger I in males. Tibia and thigh short; tips of toes blunt, not expanded into discs; webbing formula I1–2II11/2–21/2III2–3IV31/2–11/2V; tibio-tarsal articulation reaching between eye and tip of snout (Fig. <xref ref-type="fig" rid="F12898984">6</xref>).</p><p>Skin texture in life: Dorsal surface of head and body with small tubercles; supratympanic fold distinct; dorsolateral folds present; ventral surface smooth.</p><p>Colouration in life: Dorsal surface light brown or light yellow with small dark spots; a dark cross bar between the eyes and a ᴧ-shaped mark between the shoulders; thighs and tibia with dark brown cross bars; ventral surface cream; throat cream with dark pattern (Fig. <xref ref-type="fig" rid="F12898976">5</xref>).</p></tp:treatment-sec><tp:treatment-sec sec-type="Distribution"><title>Distribution</title><p>In Vietnam, this species is known from Lao Cai in the north southwards to Dong Nai and Kien Giang Provinces (<xref ref-type="bibr" rid="B12454269">Pham et al. 2019</xref>, <xref ref-type="bibr" rid="B12454139">Le et al. 2021</xref>, <xref ref-type="bibr" rid="B12454110">Frost 2025</xref>). Elsewhere, the species has been reported from Lao PDR, Cambodia, Thailand and Myanmar (<xref ref-type="bibr" rid="B12454110">Frost 2025</xref>). This is the first record of <italic><tp:taxon-name><tp:taxon-name-part taxon-name-part-type="genus" reg="Limnonectes">L.</tp:taxon-name-part><tp:taxon-name-part taxon-name-part-type="species" reg="limborgi">limborgi</tp:taxon-name-part></tp:taxon-name></italic> from Phu Yen and Khanh Hoa Provinces.</p></tp:treatment-sec><tp:treatment-sec sec-type="Ecology"><title>Ecology</title><p>The frogs were found between 19:00 and 22:30 h on forest paths. Surrounding habitat consisted of mixed secondary forest composed of small to medium hardwoods and shrubs. Air temperature was 23–30°C and relative humidity was 65–81%.</p></tp:treatment-sec><tp:treatment-sec><!--Section generated to contain objects referenced in tp:taxon-treatment.--><table-wrap id="T12454089" position="float" orientation="portrait"><label>Table 1.</label><caption><p>Measurements (in mm) of the specimens of <italic><tp:taxon-name><tp:taxon-name-part taxon-name-part-type="genus" reg="Limnonectes">Limnonectes</tp:taxon-name-part></tp:taxon-name></italic> from South Central Vietnam (abbreviations defined in the text).</p></caption><table rules="all" border="0"><tbody><tr><td rowspan="2" colspan="1"/><td rowspan="1" colspan="2">
              <italic>
                <tp:taxon-name><tp:taxon-name-part taxon-name-part-type="genus" reg="Limnonectes">Limnonectes</tp:taxon-name-part><tp:taxon-name-part taxon-name-part-type="species" reg="dabanus">dabanus</tp:taxon-name-part></tp:taxon-name>
              </italic>
            </td><td rowspan="1" colspan="1">
              <italic>
                <tp:taxon-name><tp:taxon-name-part taxon-name-part-type="genus" reg="Limnonectes">Limnonectes</tp:taxon-name-part><tp:taxon-name-part taxon-name-part-type="species" reg="fastigatus">fastigatus</tp:taxon-name-part></tp:taxon-name>
              </italic>
            </td><td rowspan="1" colspan="2">
              <italic>
                <tp:taxon-name><tp:taxon-name-part taxon-name-part-type="genus" reg="Limnonectes">Limnonectes</tp:taxon-name-part><tp:taxon-name-part taxon-name-part-type="species" reg="limborgi">limborgi</tp:taxon-name-part></tp:taxon-name>
              </italic>
            </td><td rowspan="1" colspan="2">
              <italic>
                <tp:taxon-name><tp:taxon-name-part taxon-name-part-type="genus" reg="Limnonectes">Limnonectes</tp:taxon-name-part><tp:taxon-name-part taxon-name-part-type="species" reg="phuyenensis">phuyenensis</tp:taxon-name-part></tp:taxon-name>
              </italic>
            </td></tr><tr><td rowspan="1" colspan="1">Male (n=2)</td><td rowspan="1" colspan="1">Females (n=2)</td><td rowspan="1" colspan="1">Male (n=2)</td><td rowspan="1" colspan="1">Male (n=1)</td><td rowspan="1" colspan="1">Female (n=3)</td><td rowspan="1" colspan="1">Male (n=4)</td><td rowspan="1" colspan="1">Female (n=1)</td></tr><tr><td rowspan="1" colspan="1">SVL</td><td rowspan="1" colspan="1">52.4-53.3</td><td rowspan="1" colspan="1">44.7-44.9</td><td rowspan="1" colspan="1">58.9-68.6</td><td rowspan="1" colspan="1">36.4</td><td rowspan="1" colspan="1">33-34.5</td><td rowspan="1" colspan="1">61.5-69.9</td><td rowspan="1" colspan="1">45.8</td></tr><tr><td rowspan="1" colspan="1">HL</td><td rowspan="1" colspan="1">23.5-27.3</td><td rowspan="1" colspan="1">18.2-18.3</td><td rowspan="1" colspan="1">26.3-29.8</td><td rowspan="1" colspan="1">15.5</td><td rowspan="1" colspan="1">12.5-14.2</td><td rowspan="1" colspan="1">28.5-32.2</td><td rowspan="1" colspan="1">19.9</td></tr><tr><td rowspan="1" colspan="1">HW</td><td rowspan="1" colspan="1">23.8-27.6</td><td rowspan="1" colspan="1">18.3-18.5</td><td rowspan="1" colspan="1">27.1-32.6</td><td rowspan="1" colspan="1">15.0</td><td rowspan="1" colspan="1">12.3-13.7</td><td rowspan="1" colspan="1">29.7-33.3</td><td rowspan="1" colspan="1">20.5</td></tr><tr><td rowspan="1" colspan="1">RL</td><td rowspan="1" colspan="1">8.5-9.5</td><td rowspan="1" colspan="1">6.8-7.1</td><td rowspan="1" colspan="1">8.5-10.2</td><td rowspan="1" colspan="1">6.0</td><td rowspan="1" colspan="1">5.0-5.3</td><td rowspan="1" colspan="1">8.6-9.9</td><td rowspan="1" colspan="1">7.0</td></tr><tr><td rowspan="1" colspan="1">ED</td><td rowspan="1" colspan="1">5.7-5.9</td><td rowspan="1" colspan="1">5.1-5.2</td><td rowspan="1" colspan="1">7.1-8.0</td><td rowspan="1" colspan="1">4.0</td><td rowspan="1" colspan="1">4.3-4.5</td><td rowspan="1" colspan="1">7.2-8.4</td><td rowspan="1" colspan="1">5.9</td></tr><tr><td rowspan="1" colspan="1">UEW</td><td rowspan="1" colspan="1">2.9-3.5</td><td rowspan="1" colspan="1">3.1-3.2</td><td rowspan="1" colspan="1">3.6-3.8</td><td rowspan="1" colspan="1">2.6</td><td rowspan="1" colspan="1">2.5-3.3</td><td rowspan="1" colspan="1">3.5-4.3</td><td rowspan="1" colspan="1">2.8</td></tr><tr><td rowspan="1" colspan="1">IND</td><td rowspan="1" colspan="1">5.3-5.9</td><td rowspan="1" colspan="1">4.3-4.5</td><td rowspan="1" colspan="1">6.0-6.2</td><td rowspan="1" colspan="1">4.6</td><td rowspan="1" colspan="1">4.0-4.5</td><td rowspan="1" colspan="1">5.5-6.3</td><td rowspan="1" colspan="1">4.9</td></tr><tr><td rowspan="1" colspan="1">IOD</td><td rowspan="1" colspan="1">4.6-4.8</td><td rowspan="1" colspan="1">3.5-3.7</td><td rowspan="1" colspan="1">5.6-5.8</td><td rowspan="1" colspan="1">3.6</td><td rowspan="1" colspan="1">3.0-3.2</td><td rowspan="1" colspan="1">5.4-5.8</td><td rowspan="1" colspan="1">3.7</td></tr><tr><td rowspan="1" colspan="1">NS</td><td rowspan="1" colspan="1">3.4-4.4</td><td rowspan="1" colspan="1">2.8-3.1</td><td rowspan="1" colspan="1">4.1-4.8</td><td rowspan="1" colspan="1">3.1</td><td rowspan="1" colspan="1">2.3-2.6</td><td rowspan="1" colspan="1">3.4-4.8</td><td rowspan="1" colspan="1">3.0</td></tr><tr><td rowspan="1" colspan="1">EN</td><td rowspan="1" colspan="1">4.9-5.3</td><td rowspan="1" colspan="1">3.8-3.9</td><td rowspan="1" colspan="1">4.4-5.4</td><td rowspan="1" colspan="1">2.9</td><td rowspan="1" colspan="1">2.8-2.9</td><td rowspan="1" colspan="1">4.4-5.0</td><td rowspan="1" colspan="1">3.9</td></tr><tr><td rowspan="1" colspan="1">TD</td><td rowspan="1" colspan="1">5.2-5.3</td><td rowspan="1" colspan="1">3.4-3.5</td><td rowspan="1" colspan="1">NA</td><td rowspan="1" colspan="1">2.1</td><td rowspan="1" colspan="1">2.7-2.8</td><td rowspan="1" colspan="1">NA</td><td rowspan="1" colspan="1">NA</td></tr><tr><td rowspan="1" colspan="1">TYE</td><td rowspan="1" colspan="1">4.0-4.4</td><td rowspan="1" colspan="1">2.6-2.8</td><td rowspan="1" colspan="1">NA</td><td rowspan="1" colspan="1">2.2</td><td rowspan="1" colspan="1">1.5-1.8</td><td rowspan="1" colspan="1">NA</td><td rowspan="1" colspan="1">NA</td></tr><tr><td rowspan="1" colspan="1">UAL</td><td rowspan="1" colspan="1">10.6-12.3</td><td rowspan="1" colspan="1">9.1-9.6</td><td rowspan="1" colspan="1">11.8-14.3</td><td rowspan="1" colspan="1">7.3</td><td rowspan="1" colspan="1">7.1-7.4</td><td rowspan="1" colspan="1">11.0-12.6</td><td rowspan="1" colspan="1">8.6</td></tr><tr><td rowspan="1" colspan="1">FAL</td><td rowspan="1" colspan="1">22.1-22.2</td><td rowspan="1" colspan="1">19.8-20</td><td rowspan="1" colspan="1">23.1-29.1</td><td rowspan="1" colspan="1">14.6</td><td rowspan="1" colspan="1">12.0-13.6</td><td rowspan="1" colspan="1">25.1-29.2</td><td rowspan="1" colspan="1">20.5</td></tr><tr><td rowspan="1" colspan="1">FeL</td><td rowspan="1" colspan="1">23.9-24.2</td><td rowspan="1" colspan="1">21.1-21.7</td><td rowspan="1" colspan="1">27.2-31.1</td><td rowspan="1" colspan="1">18.8</td><td rowspan="1" colspan="1">16.5-17.4</td><td rowspan="1" colspan="1">29.2-31.7</td><td rowspan="1" colspan="1">23.2</td></tr><tr><td rowspan="1" colspan="1">TbL</td><td rowspan="1" colspan="1">26.3-26.5</td><td rowspan="1" colspan="1">22.0-22.8</td><td rowspan="1" colspan="1">26.1-29.8</td><td rowspan="1" colspan="1">19.2</td><td rowspan="1" colspan="1">17.6-18.0</td><td rowspan="1" colspan="1">27.1-29.3</td><td rowspan="1" colspan="1">21.5</td></tr><tr><td rowspan="1" colspan="1">TbW</td><td rowspan="1" colspan="1">8.1-8.3</td><td rowspan="1" colspan="1">6.5-6.9</td><td rowspan="1" colspan="1">10.8-12.8</td><td rowspan="1" colspan="1">5.4</td><td rowspan="1" colspan="1">4.2-4.8</td><td rowspan="1" colspan="1">13.0-14.2</td><td rowspan="1" colspan="1">9.2</td></tr><tr><td rowspan="1" colspan="1">FoL</td><td rowspan="1" colspan="1">25.4-25.5</td><td rowspan="1" colspan="1">21.6-22.9</td><td rowspan="1" colspan="1">32.5-38.6</td><td rowspan="1" colspan="1">27.7</td><td rowspan="1" colspan="1">24.5-25.1</td><td rowspan="1" colspan="1">36.0-37.5</td><td rowspan="1" colspan="1">28.7</td></tr><tr><td rowspan="1" colspan="1">HL/SVL</td><td rowspan="1" colspan="1">0.45-0.51</td><td rowspan="1" colspan="1">0.41-0.41</td><td rowspan="1" colspan="1">0.43-0.45</td><td rowspan="1" colspan="1">0.43</td><td rowspan="1" colspan="1">0.37-0.41</td><td rowspan="1" colspan="1">0.45-0.48</td><td rowspan="1" colspan="1">0.43</td></tr><tr><td rowspan="1" colspan="1">HW/SVL</td><td rowspan="1" colspan="1">0.44-0.48</td><td rowspan="1" colspan="1">0.4-0.41</td><td rowspan="1" colspan="1">0.46-0.48</td><td rowspan="1" colspan="1">0.41</td><td rowspan="1" colspan="1">0.36-0.40</td><td rowspan="1" colspan="1">0.47-0.51</td><td rowspan="1" colspan="1">0.45</td></tr><tr><td rowspan="1" colspan="1">RL/SVL</td><td rowspan="1" colspan="1">0.16-0.18</td><td rowspan="1" colspan="1">0.15-0.16</td><td rowspan="1" colspan="1">0.14-0.15</td><td rowspan="1" colspan="1">0.16</td><td rowspan="1" colspan="1">0.15-0.16</td><td rowspan="1" colspan="1">0.14-0.15</td><td rowspan="1" colspan="1">0.15</td></tr><tr><td rowspan="1" colspan="1">HL/HW</td><td rowspan="1" colspan="1">1.02-1.06</td><td rowspan="1" colspan="1">1.01-1.03</td><td rowspan="1" colspan="1">0.91-0.97</td><td rowspan="1" colspan="1">1.03</td><td rowspan="1" colspan="1">1.02-1.06</td><td rowspan="1" colspan="1">0.94-0.97</td><td rowspan="1" colspan="1">0.97</td></tr><tr><td rowspan="1" colspan="1">ED/RL</td><td rowspan="1" colspan="1">0.60-0.68</td><td rowspan="1" colspan="1">0.73-0.75</td><td rowspan="1" colspan="1">0.78-0.84</td><td rowspan="1" colspan="1">0.67</td><td rowspan="1" colspan="1">0.83-0.9</td><td rowspan="1" colspan="1">0.75-0.93</td><td rowspan="1" colspan="1">0.84</td></tr><tr><td rowspan="1" colspan="1">TYE/TD</td><td rowspan="1" colspan="1">0.70-0.74</td><td rowspan="1" colspan="1">0.74-0.82</td><td rowspan="1" colspan="1">NA</td><td rowspan="1" colspan="1">1.05</td><td rowspan="1" colspan="1">0.56-0.67</td><td rowspan="1" colspan="1">NA</td><td rowspan="1" colspan="1">NA</td></tr><tr><td rowspan="1" colspan="1">TD/ED</td><td rowspan="1" colspan="1">0.90-0.91</td><td rowspan="1" colspan="1">0.85-0.88</td><td rowspan="1" colspan="1">NA</td><td rowspan="1" colspan="1">0.53</td><td rowspan="1" colspan="1">0.6-0.63</td><td rowspan="1" colspan="1">NA</td><td rowspan="1" colspan="1">NA</td></tr><tr><td rowspan="1" colspan="1">TbL/SVL</td><td rowspan="1" colspan="1">0.49-0.51</td><td rowspan="1" colspan="1">0.49-0.51</td><td rowspan="1" colspan="1">0.43-0.44</td><td rowspan="1" colspan="1">0.53</td><td rowspan="1" colspan="1">0.52-0.53</td><td rowspan="1" colspan="1">0.43-0.48</td><td rowspan="1" colspan="1">0.49</td></tr><tr><td rowspan="1" colspan="1">TbL/TbW</td><td rowspan="1" colspan="1">3.17-3.27</td><td rowspan="1" colspan="1">3.30-3.38</td><td rowspan="1" colspan="1">2.33-2.42</td><td rowspan="1" colspan="1">3.56</td><td rowspan="1" colspan="1">3.67-4.26</td><td rowspan="1" colspan="1">2.10-2.26</td><td rowspan="1" colspan="1">2.46</td></tr></tbody></table></table-wrap><fig id="F12898976" position="float" orientation="portrait"><object-id xmlns:xlink="http://www.w3.org/1999/xlink" content-type="arpha" xlink:type="simple">95DD3D75-6A8E-5A0B-8EAB-87096F0259DB</object-id><object-id xmlns:xlink="http://www.w3.org/1999/xlink" content-type="doi" xlink:type="simple">10.3897/BDJ.13.e146098.figure5</object-id><label>Figure 5.</label><caption><p><italic><tp:taxon-name><tp:taxon-name-part taxon-name-part-type="genus" reg="Limnonectes">Limnonectes</tp:taxon-name-part><tp:taxon-name-part taxon-name-part-type="species" reg="limborgi">limborgi</tp:taxon-name-part></tp:taxon-name></italic> from Phu Yen Province: <bold>A</bold> male, IEBR A.6343; <bold>B</bold> female, IEBR A.6344.</p></caption><graphic xmlns:xlink="http://www.w3.org/1999/xlink" xlink:href="bdj-13-e146098-g005.jpg" position="float" id="oo_1302194.jpg" orientation="portrait" xlink:type="simple"><uri content-type="original_file" xlink:type="simple">https://binary.pensoft.net/fig/1302194</uri></graphic></fig><fig id="F12898984" position="float" orientation="portrait"><object-id xmlns:xlink="http://www.w3.org/1999/xlink" content-type="arpha" xlink:type="simple">6A29DD87-6E25-5216-B1F4-6B92251DBA87</object-id><object-id xmlns:xlink="http://www.w3.org/1999/xlink" content-type="doi" xlink:type="simple">10.3897/BDJ.13.e146098.figure6</object-id><label>Figure 6.</label><caption><p><bold>A</bold> lower right hand of <italic><tp:taxon-name><tp:taxon-name-part taxon-name-part-type="genus" reg="Limnonectes">Limnonectes</tp:taxon-name-part><tp:taxon-name-part taxon-name-part-type="species" reg="limborgi">limborgi</tp:taxon-name-part></tp:taxon-name></italic> (male, IEBR A.6343); <bold>B</bold> lower right foot of <italic><tp:taxon-name><tp:taxon-name-part taxon-name-part-type="genus" reg="Limnonectes">Limnonectes</tp:taxon-name-part><tp:taxon-name-part taxon-name-part-type="species" reg="limborgi">limborgi</tp:taxon-name-part></tp:taxon-name></italic> (male, IEBR A.6343).</p></caption><graphic xmlns:xlink="http://www.w3.org/1999/xlink" xlink:href="bdj-13-e146098-g006.png" position="float" id="oo_1302201.png" orientation="portrait" xlink:type="simple"><uri content-type="original_file" xlink:type="simple">https://binary.pensoft.net/fig/1302201</uri></graphic></fig></tp:treatment-sec><ref-list><ref id="B12454291"><element-citation xmlns:xlink="http://www.w3.org/1999/xlink" publication-type="book" xlink:type="simple"><person-group person-group-type="author"><name name-style="western"><surname>Bourret</surname><given-names>R.</given-names></name></person-group><year>1942</year><source>Les Batraciens de l’Indochine</source><publisher-name>Gouvernement général de l'Indochine</publisher-name><publisher-loc>Hanoi</publisher-loc><size units="page">547</size></element-citation></ref><ref id="B12454130"><element-citation xmlns:xlink="http://www.w3.org/1999/xlink" publication-type="article" xlink:type="simple"><person-group person-group-type="author"><name name-style="western"><surname>Inger</surname><given-names>R. F.</given-names></name><name name-style="western"><surname>Stuart</surname><given-names>B. L.</given-names></name></person-group><year>2010</year><article-title>Systematics of <tp:taxon-name><tp:taxon-name-part taxon-name-part-type="genus" reg="Limnonectes">Limnonectes</tp:taxon-name-part> (<tp:taxon-name-part taxon-name-part-type="subgenus" reg="Taylorana">Taylorana</tp:taxon-name-part>)</tp:taxon-name> Dubois</article-title><source>Current Herpetology</source><volume>29</volume><fpage>51</fpage><lpage>68</lpage><pub-id pub-id-type="doi">10.3105/018.029.0201</pub-id></element-citation></ref><ref id="B12454269"><element-citation xmlns:xlink="http://www.w3.org/1999/xlink" publication-type="article" xlink:type="simple"><person-group person-group-type="author"><name name-style="western"><surname>Pham</surname><given-names>T. C.</given-names></name><name name-style="western"><surname>Phan</surname><given-names>Q. T.</given-names></name><name name-style="western"><surname>Do</surname><given-names>T. D.</given-names></name><name name-style="western"><surname>Nguyen</surname><given-names>Q. T.</given-names></name></person-group><year>2019</year><article-title>New provincial records of the genus <italic><tp:taxon-name><tp:taxon-name-part taxon-name-part-type="genus" reg="Limnonectes">Limnonectes</tp:taxon-name-part></tp:taxon-name></italic> (<tp:taxon-name><tp:taxon-name-part taxon-name-part-type="class">Amphibia</tp:taxon-name-part></tp:taxon-name>: <tp:taxon-name><tp:taxon-name-part taxon-name-part-type="order">Anura</tp:taxon-name-part></tp:taxon-name>: <tp:taxon-name><tp:taxon-name-part taxon-name-part-type="family">Dicroglossidae</tp:taxon-name-part></tp:taxon-name>) from Vietnam</article-title><source>Academia Journal of Biology</source><volume>41</volume><issue>2se1 &amp; 2se2</issue><fpage>169</fpage><lpage>176</lpage><pub-id pub-id-type="doi">10.15625/0866-7160/v41n2se1&amp;2se2.14151</pub-id></element-citation></ref><ref id="B12454139"><element-citation xmlns:xlink="http://www.w3.org/1999/xlink" publication-type="article" xlink:type="simple"><person-group person-group-type="author"><name name-style="western"><surname>Le</surname><given-names>T. D.</given-names></name><name name-style="western"><surname>Luong</surname><given-names>M. A.</given-names></name><name name-style="western"><surname>Pham</surname><given-names>T. C.</given-names></name><name name-style="western"><surname>Phan</surname><given-names>Q. T.</given-names></name><name name-style="western"><surname>Nguyen</surname><given-names>L. H.S.</given-names></name><name name-style="western"><surname>Ziegler</surname><given-names>T.</given-names></name><name name-style="western"><surname>Nguyen</surname><given-names>Q. T.</given-names></name></person-group><year>2021</year><article-title>New records and an updated checklist of amphibians and snakes from Tuyen Quang Province, Vietnam</article-title><source>Bonn Zoological Bulletin</source><volume>70</volume><fpage>201</fpage><lpage>219</lpage><pub-id pub-id-type="doi">10.20363/BZB-2021.70.1.201</pub-id></element-citation></ref><ref id="B12454110"><element-citation xmlns:xlink="http://www.w3.org/1999/xlink" publication-type="website" xlink:type="simple"><person-group person-group-type="author"><name name-style="western"><surname>Frost</surname><given-names>D. R.</given-names></name></person-group><article-title>Amphibian species of the world</article-title><uri xlink:type="simple">http://research.amnh.org/vz/herpetology/amphibia/</uri><date-in-citation content-type="access-date">2025-01-05T00:54:32+00:00</date-in-citation></element-citation></ref></ref-list></tp:taxon-treatment>
