# Supplementary material for: New provincial records of the genus Limnonectes (Amphibia, Anura, Dicroglossidae) from South Central, Vietnam
Source: Biodivers Data J. 2025 Apr 30;13:e146098. doi: 10.3897/BDJ.13.e146098 (PMC12059578; doi:10.3897/BDJ.13.e146098)
Supplement: XML Treatment for Limnonectes phuyenensis [file BDJ.13.e146098-treatment4.xml]

<!DOCTYPE tp:taxon-treatment
  PUBLIC "-//TaxonX//DTD Taxonomic Treatment Publishing DTD v0 20100105//EN" "tax-treatment-NSO.dtd">
<tp:taxon-treatment xmlns:tp="http://www.plazi.org/taxpub"><tp:treatment-meta><mixed-citation publication-type="journal"><person-group><name><surname>Nguyen</surname><given-names>Vien Hong Thi</given-names></name><name><surname>Phan</surname><given-names>Tien Quang</given-names></name><name><surname>Do</surname><given-names>Dang Trong</given-names></name><name><surname>Nguyen</surname><given-names>Truong Quang</given-names></name><name><surname>Ziegler</surname><given-names>Thomas</given-names></name><name><surname>Pham</surname><given-names>Cuong The</given-names></name><name><surname>Pham</surname><given-names>Anh Van</given-names></name></person-group><article-title>New provincial records of the genus <italic><tp:taxon-name><tp:taxon-name-part taxon-name-part-type="genus" reg="Limnonectes">Limnonectes</tp:taxon-name-part></tp:taxon-name></italic> (<tp:taxon-name><tp:taxon-name-part taxon-name-part-type="class">Amphibia</tp:taxon-name-part></tp:taxon-name>, <tp:taxon-name><tp:taxon-name-part taxon-name-part-type="order">Anura</tp:taxon-name-part></tp:taxon-name>, <tp:taxon-name><tp:taxon-name-part taxon-name-part-type="family">Dicroglossidae</tp:taxon-name-part></tp:taxon-name>) from South Central, Vietnam</article-title><source>Biodivers Data J</source><day>30</day><month>04</month><year>2025</year><volume>13</volume><pub-id pub-id-type="doi">10.3897/BDJ.13.e146098</pub-id></mixed-citation></tp:treatment-meta><tp:nomenclature><tp:taxon-name>
            <object-id xmlns:xlink="http://www.w3.org/1999/xlink" content-type="arpha" xlink:type="simple">918A3956-1FF9-5BF5-BC05-A9206C707A96</object-id>
            <tp:taxon-name-part taxon-name-part-type="genus">Limnonectes</tp:taxon-name-part>
            <tp:taxon-name-part taxon-name-part-type="species">phuyenensis</tp:taxon-name-part>
          </tp:taxon-name><tp:taxon-authority>Pham, Do, Le, Ngo, Nguyen, Ziegler &amp; Nguyen, 2020</tp:taxon-authority></tp:nomenclature><tp:treatment-sec sec-type="materials"><title>Materials</title><list list-type="alpha-lower" list-content="occurrences"><list-item><p><bold>Type status:</bold> <named-content xmlns:xlink="http://www.w3.org/1999/xlink" content-type="dwc:typeStatus" xlink:type="simple">Other material</named-content>. <bold>Occurrence:</bold> catalogNumber: <named-content xmlns:xlink="http://www.w3.org/1999/xlink" content-type="dwc:catalogNumber" xlink:type="simple">IEBR A.6348 (field No. KH.2023.63)</named-content>; individualCount: <named-content xmlns:xlink="http://www.w3.org/1999/xlink" content-type="dwc:individualCount" xlink:type="simple">1</named-content>; sex: <named-content xmlns:xlink="http://www.w3.org/1999/xlink" content-type="dwc:sex" xlink:type="simple">male</named-content>; lifeStage: <named-content xmlns:xlink="http://www.w3.org/1999/xlink" content-type="dwc:lifeStage" xlink:type="simple">adult</named-content>; occurrenceID: <named-content xmlns:xlink="http://www.w3.org/1999/xlink" content-type="dwc:occurrenceID" xlink:type="simple">95430501-23BA-5A50-9D6C-7D02BB1C1A23</named-content>; <bold>Taxon:</bold> scientificNameID: <named-content xmlns:xlink="http://www.w3.org/1999/xlink" content-type="dwc:scientificNameID" xlink:type="simple"><italic><tp:taxon-name><tp:taxon-name-part taxon-name-part-type="genus" reg="Limnonectes">Limnonectes</tp:taxon-name-part><tp:taxon-name-part taxon-name-part-type="species" reg="phuyenensis">phuyenensis</tp:taxon-name-part></tp:taxon-name></italic></named-content>; scientificName: <named-content xmlns:xlink="http://www.w3.org/1999/xlink" content-type="dwc:scientificName" xlink:type="simple"><italic><tp:taxon-name><tp:taxon-name-part taxon-name-part-type="genus" reg="Limnonectes">Limnonectes</tp:taxon-name-part><tp:taxon-name-part taxon-name-part-type="species" reg="phuyenensis">phuyenensis</tp:taxon-name-part></tp:taxon-name></italic></named-content>; class: <named-content xmlns:xlink="http://www.w3.org/1999/xlink" content-type="dwc:class" xlink:type="simple"><tp:taxon-name><tp:taxon-name-part taxon-name-part-type="class">Amphibia</tp:taxon-name-part></tp:taxon-name></named-content>; order: <named-content xmlns:xlink="http://www.w3.org/1999/xlink" content-type="dwc:order" xlink:type="simple"><tp:taxon-name><tp:taxon-name-part taxon-name-part-type="order">Anura</tp:taxon-name-part></tp:taxon-name></named-content>; family: <named-content xmlns:xlink="http://www.w3.org/1999/xlink" content-type="dwc:family" xlink:type="simple"><tp:taxon-name><tp:taxon-name-part taxon-name-part-type="family">Dicroglossidae</tp:taxon-name-part></tp:taxon-name></named-content>; genus: <named-content xmlns:xlink="http://www.w3.org/1999/xlink" content-type="dwc:genus" xlink:type="simple"><tp:taxon-name><tp:taxon-name-part taxon-name-part-type="genus">Limnonectes</tp:taxon-name-part></tp:taxon-name></named-content>; specificEpithet: <named-content xmlns:xlink="http://www.w3.org/1999/xlink" content-type="dwc:specificEpithet" xlink:type="simple"><italic><tp:taxon-name><tp:taxon-name-part taxon-name-part-type="genus" reg="Limnonectes"/><tp:taxon-name-part taxon-name-part-type="species" reg="phuyenensis">phuyenensis</tp:taxon-name-part></tp:taxon-name></italic></named-content>; scientificNameAuthorship: <named-content xmlns:xlink="http://www.w3.org/1999/xlink" content-type="dwc:scientificNameAuthorship" xlink:type="simple">Pham, Do, Le, Ngo, Nguyen, Ziegler &amp; Nguyen, 2020</named-content>; <bold>Location:</bold> country: <named-content xmlns:xlink="http://www.w3.org/1999/xlink" content-type="dwc:country" xlink:type="simple">Vietnam</named-content>; countryCode: <named-content xmlns:xlink="http://www.w3.org/1999/xlink" content-type="dwc:countryCode" xlink:type="simple">VN</named-content>; stateProvince: <named-content xmlns:xlink="http://www.w3.org/1999/xlink" content-type="dwc:stateProvince" xlink:type="simple">Khanh Hoa</named-content>; county: <named-content xmlns:xlink="http://www.w3.org/1999/xlink" content-type="dwc:county" xlink:type="simple">Van Ninh District</named-content>; municipality: <named-content xmlns:xlink="http://www.w3.org/1999/xlink" content-type="dwc:municipality" xlink:type="simple">Van Da Commune</named-content>; verbatimElevation: <named-content xmlns:xlink="http://www.w3.org/1999/xlink" content-type="dwc:verbatimElevation" xlink:type="simple">319 m</named-content>; verbatimLatitude: <named-content xmlns:xlink="http://www.w3.org/1999/xlink" content-type="dwc:verbatimLatitude" xlink:type="simple">12°46.317'N</named-content>; verbatimLongitude: <named-content xmlns:xlink="http://www.w3.org/1999/xlink" content-type="dwc:verbatimLongitude" xlink:type="simple">109°10.473'E</named-content>; <bold>Event:</bold> eventDate: <named-content xmlns:xlink="http://www.w3.org/1999/xlink" content-type="dwc:eventDate" xlink:type="simple">May 26, 2023</named-content>; eventRemarks: <named-content xmlns:xlink="http://www.w3.org/1999/xlink" content-type="dwc:eventRemarks" xlink:type="simple">collected by CV Hoang and QT Phan</named-content>; <bold>Record Level:</bold> language: <named-content xmlns:xlink="http://www.w3.org/1999/xlink" content-type="dwc:language" xlink:type="simple">en</named-content>; collectionCode: <named-content xmlns:xlink="http://www.w3.org/1999/xlink" content-type="dwc:collectionCode" xlink:type="simple">Amphibians</named-content>; basisOfRecord: <named-content xmlns:xlink="http://www.w3.org/1999/xlink" content-type="dwc:basisOfRecord" xlink:type="simple">PreservedSpecimen</named-content></p></list-item><list-item><p><bold>Type status:</bold> <named-content xmlns:xlink="http://www.w3.org/1999/xlink" content-type="dwc:typeStatus" xlink:type="simple">Other material</named-content>. <bold>Occurrence:</bold> catalogNumber: <named-content xmlns:xlink="http://www.w3.org/1999/xlink" content-type="dwc:catalogNumber" xlink:type="simple">IEBR A.6349 (field No. KH.2023.65)</named-content>; individualCount: <named-content xmlns:xlink="http://www.w3.org/1999/xlink" content-type="dwc:individualCount" xlink:type="simple">1</named-content>; sex: <named-content xmlns:xlink="http://www.w3.org/1999/xlink" content-type="dwc:sex" xlink:type="simple">male</named-content>; lifeStage: <named-content xmlns:xlink="http://www.w3.org/1999/xlink" content-type="dwc:lifeStage" xlink:type="simple">adult</named-content>; occurrenceID: <named-content xmlns:xlink="http://www.w3.org/1999/xlink" content-type="dwc:occurrenceID" xlink:type="simple">655DE0C9-6A02-52C2-A38E-944920FFE785</named-content>; <bold>Taxon:</bold> scientificNameID: <named-content xmlns:xlink="http://www.w3.org/1999/xlink" content-type="dwc:scientificNameID" xlink:type="simple"><italic><tp:taxon-name><tp:taxon-name-part taxon-name-part-type="genus" reg="Limnonectes">Limnonectes</tp:taxon-name-part><tp:taxon-name-part taxon-name-part-type="species" reg="phuyenensis">phuyenensis</tp:taxon-name-part></tp:taxon-name></italic></named-content>; scientificName: <named-content xmlns:xlink="http://www.w3.org/1999/xlink" content-type="dwc:scientificName" xlink:type="simple"><italic><tp:taxon-name><tp:taxon-name-part taxon-name-part-type="genus" reg="Limnonectes">Limnonectes</tp:taxon-name-part><tp:taxon-name-part taxon-name-part-type="species" reg="phuyenensis">phuyenensis</tp:taxon-name-part></tp:taxon-name></italic></named-content>; class: <named-content xmlns:xlink="http://www.w3.org/1999/xlink" content-type="dwc:class" xlink:type="simple"><tp:taxon-name><tp:taxon-name-part taxon-name-part-type="class">Amphibia</tp:taxon-name-part></tp:taxon-name></named-content>; order: <named-content xmlns:xlink="http://www.w3.org/1999/xlink" content-type="dwc:order" xlink:type="simple"><tp:taxon-name><tp:taxon-name-part taxon-name-part-type="order">Anura</tp:taxon-name-part></tp:taxon-name></named-content>; family: <named-content xmlns:xlink="http://www.w3.org/1999/xlink" content-type="dwc:family" xlink:type="simple"><tp:taxon-name><tp:taxon-name-part taxon-name-part-type="family">Dicroglossidae</tp:taxon-name-part></tp:taxon-name></named-content>; genus: <named-content xmlns:xlink="http://www.w3.org/1999/xlink" content-type="dwc:genus" xlink:type="simple"><tp:taxon-name><tp:taxon-name-part taxon-name-part-type="genus">Limnonectes</tp:taxon-name-part></tp:taxon-name></named-content>; specificEpithet: <named-content xmlns:xlink="http://www.w3.org/1999/xlink" content-type="dwc:specificEpithet" xlink:type="simple"><italic><tp:taxon-name><tp:taxon-name-part taxon-name-part-type="genus" reg="Limnonectes"/><tp:taxon-name-part taxon-name-part-type="species" reg="phuyenensis">phuyenensis</tp:taxon-name-part></tp:taxon-name></italic></named-content>; scientificNameAuthorship: <named-content xmlns:xlink="http://www.w3.org/1999/xlink" content-type="dwc:scientificNameAuthorship" xlink:type="simple">Pham, Do, Le, Ngo, Nguyen, Ziegler &amp; Nguyen, 2020</named-content>; <bold>Location:</bold> country: <named-content xmlns:xlink="http://www.w3.org/1999/xlink" content-type="dwc:country" xlink:type="simple">Vietnam</named-content>; countryCode: <named-content xmlns:xlink="http://www.w3.org/1999/xlink" content-type="dwc:countryCode" xlink:type="simple">VN</named-content>; stateProvince: <named-content xmlns:xlink="http://www.w3.org/1999/xlink" content-type="dwc:stateProvince" xlink:type="simple">Khanh Hoa</named-content>; county: <named-content xmlns:xlink="http://www.w3.org/1999/xlink" content-type="dwc:county" xlink:type="simple">Van Ninh District</named-content>; municipality: <named-content xmlns:xlink="http://www.w3.org/1999/xlink" content-type="dwc:municipality" xlink:type="simple">Van Da Commune</named-content>; verbatimElevation: <named-content xmlns:xlink="http://www.w3.org/1999/xlink" content-type="dwc:verbatimElevation" xlink:type="simple">319 m</named-content>; verbatimLatitude: <named-content xmlns:xlink="http://www.w3.org/1999/xlink" content-type="dwc:verbatimLatitude" xlink:type="simple">12°46.317'N</named-content>; verbatimLongitude: <named-content xmlns:xlink="http://www.w3.org/1999/xlink" content-type="dwc:verbatimLongitude" xlink:type="simple">109°10.473'E</named-content>; <bold>Event:</bold> eventDate: <named-content xmlns:xlink="http://www.w3.org/1999/xlink" content-type="dwc:eventDate" xlink:type="simple">May 26, 2023</named-content>; eventRemarks: <named-content xmlns:xlink="http://www.w3.org/1999/xlink" content-type="dwc:eventRemarks" xlink:type="simple">collected by CV Hoang and QT Phan</named-content>; <bold>Record Level:</bold> language: <named-content xmlns:xlink="http://www.w3.org/1999/xlink" content-type="dwc:language" xlink:type="simple">en</named-content>; collectionCode: <named-content xmlns:xlink="http://www.w3.org/1999/xlink" content-type="dwc:collectionCode" xlink:type="simple">Amphibians</named-content>; basisOfRecord: <named-content xmlns:xlink="http://www.w3.org/1999/xlink" content-type="dwc:basisOfRecord" xlink:type="simple">PreservedSpecimen</named-content></p></list-item><list-item><p><bold>Type status:</bold> <named-content xmlns:xlink="http://www.w3.org/1999/xlink" content-type="dwc:typeStatus" xlink:type="simple">Other material</named-content>. <bold>Occurrence:</bold> catalogNumber: <named-content xmlns:xlink="http://www.w3.org/1999/xlink" content-type="dwc:catalogNumber" xlink:type="simple">IEBR A.6350 (field No. KH.2023.66)</named-content>; individualCount: <named-content xmlns:xlink="http://www.w3.org/1999/xlink" content-type="dwc:individualCount" xlink:type="simple">1</named-content>; sex: <named-content xmlns:xlink="http://www.w3.org/1999/xlink" content-type="dwc:sex" xlink:type="simple">male</named-content>; lifeStage: <named-content xmlns:xlink="http://www.w3.org/1999/xlink" content-type="dwc:lifeStage" xlink:type="simple">adult</named-content>; occurrenceID: <named-content xmlns:xlink="http://www.w3.org/1999/xlink" content-type="dwc:occurrenceID" xlink:type="simple">6F5DF39F-2A24-5814-9981-859BD1C2CCBE</named-content>; <bold>Taxon:</bold> scientificNameID: <named-content xmlns:xlink="http://www.w3.org/1999/xlink" content-type="dwc:scientificNameID" xlink:type="simple"><italic><tp:taxon-name><tp:taxon-name-part taxon-name-part-type="genus" reg="Limnonectes">Limnonectes</tp:taxon-name-part><tp:taxon-name-part taxon-name-part-type="species" reg="phuyenensis">phuyenensis</tp:taxon-name-part></tp:taxon-name></italic></named-content>; scientificName: <named-content xmlns:xlink="http://www.w3.org/1999/xlink" content-type="dwc:scientificName" xlink:type="simple"><italic><tp:taxon-name><tp:taxon-name-part taxon-name-part-type="genus" reg="Limnonectes">Limnonectes</tp:taxon-name-part><tp:taxon-name-part taxon-name-part-type="species" reg="phuyenensis">phuyenensis</tp:taxon-name-part></tp:taxon-name></italic></named-content>; class: <named-content xmlns:xlink="http://www.w3.org/1999/xlink" content-type="dwc:class" xlink:type="simple"><tp:taxon-name><tp:taxon-name-part taxon-name-part-type="class">Amphibia</tp:taxon-name-part></tp:taxon-name></named-content>; order: <named-content xmlns:xlink="http://www.w3.org/1999/xlink" content-type="dwc:order" xlink:type="simple"><tp:taxon-name><tp:taxon-name-part taxon-name-part-type="order">Anura</tp:taxon-name-part></tp:taxon-name></named-content>; family: <named-content xmlns:xlink="http://www.w3.org/1999/xlink" content-type="dwc:family" xlink:type="simple"><tp:taxon-name><tp:taxon-name-part taxon-name-part-type="family">Dicroglossidae</tp:taxon-name-part></tp:taxon-name></named-content>; genus: <named-content xmlns:xlink="http://www.w3.org/1999/xlink" content-type="dwc:genus" xlink:type="simple"><tp:taxon-name><tp:taxon-name-part taxon-name-part-type="genus">Limnonectes</tp:taxon-name-part></tp:taxon-name></named-content>; specificEpithet: <named-content xmlns:xlink="http://www.w3.org/1999/xlink" content-type="dwc:specificEpithet" xlink:type="simple"><italic><tp:taxon-name><tp:taxon-name-part taxon-name-part-type="genus" reg="Limnonectes"/><tp:taxon-name-part taxon-name-part-type="species" reg="phuyenensis">phuyenensis</tp:taxon-name-part></tp:taxon-name></italic></named-content>; scientificNameAuthorship: <named-content xmlns:xlink="http://www.w3.org/1999/xlink" content-type="dwc:scientificNameAuthorship" xlink:type="simple">Pham, Do, Le, Ngo, Nguyen, Ziegler &amp; Nguyen, 2020</named-content>; <bold>Location:</bold> country: <named-content xmlns:xlink="http://www.w3.org/1999/xlink" content-type="dwc:country" xlink:type="simple">Vietnam</named-content>; countryCode: <named-content xmlns:xlink="http://www.w3.org/1999/xlink" content-type="dwc:countryCode" xlink:type="simple">VN</named-content>; stateProvince: <named-content xmlns:xlink="http://www.w3.org/1999/xlink" content-type="dwc:stateProvince" xlink:type="simple">Khanh Hoa</named-content>; county: <named-content xmlns:xlink="http://www.w3.org/1999/xlink" content-type="dwc:county" xlink:type="simple">Van Ninh District</named-content>; municipality: <named-content xmlns:xlink="http://www.w3.org/1999/xlink" content-type="dwc:municipality" xlink:type="simple">Van Da Commune</named-content>; verbatimElevation: <named-content xmlns:xlink="http://www.w3.org/1999/xlink" content-type="dwc:verbatimElevation" xlink:type="simple">319 m</named-content>; verbatimLatitude: <named-content xmlns:xlink="http://www.w3.org/1999/xlink" content-type="dwc:verbatimLatitude" xlink:type="simple">12°46.317'N</named-content>; verbatimLongitude: <named-content xmlns:xlink="http://www.w3.org/1999/xlink" content-type="dwc:verbatimLongitude" xlink:type="simple">109°10.473'E</named-content>; <bold>Event:</bold> eventDate: <named-content xmlns:xlink="http://www.w3.org/1999/xlink" content-type="dwc:eventDate" xlink:type="simple">May 26, 2023</named-content>; eventRemarks: <named-content xmlns:xlink="http://www.w3.org/1999/xlink" content-type="dwc:eventRemarks" xlink:type="simple">collected by CV Hoang and QT Phan</named-content>; <bold>Record Level:</bold> language: <named-content xmlns:xlink="http://www.w3.org/1999/xlink" content-type="dwc:language" xlink:type="simple">en</named-content>; collectionCode: <named-content xmlns:xlink="http://www.w3.org/1999/xlink" content-type="dwc:collectionCode" xlink:type="simple">Amphibians</named-content>; basisOfRecord: <named-content xmlns:xlink="http://www.w3.org/1999/xlink" content-type="dwc:basisOfRecord" xlink:type="simple">PreservedSpecimen</named-content></p></list-item><list-item><p><bold>Type status:</bold> <named-content xmlns:xlink="http://www.w3.org/1999/xlink" content-type="dwc:typeStatus" xlink:type="simple">Other material</named-content>. <bold>Occurrence:</bold> catalogNumber: <named-content xmlns:xlink="http://www.w3.org/1999/xlink" content-type="dwc:catalogNumber" xlink:type="simple">IEBR A.6351 (field No. KH.2023.67)</named-content>; individualCount: <named-content xmlns:xlink="http://www.w3.org/1999/xlink" content-type="dwc:individualCount" xlink:type="simple">1</named-content>; sex: <named-content xmlns:xlink="http://www.w3.org/1999/xlink" content-type="dwc:sex" xlink:type="simple">male</named-content>; lifeStage: <named-content xmlns:xlink="http://www.w3.org/1999/xlink" content-type="dwc:lifeStage" xlink:type="simple">adult</named-content>; occurrenceID: <named-content xmlns:xlink="http://www.w3.org/1999/xlink" content-type="dwc:occurrenceID" xlink:type="simple">AE09C6AA-F2B6-5853-BDDA-DCE9A6C97410</named-content>; <bold>Taxon:</bold> scientificNameID: <named-content xmlns:xlink="http://www.w3.org/1999/xlink" content-type="dwc:scientificNameID" xlink:type="simple"><italic><tp:taxon-name><tp:taxon-name-part taxon-name-part-type="genus" reg="Limnonectes">Limnonectes</tp:taxon-name-part><tp:taxon-name-part taxon-name-part-type="species" reg="phuyenensis">phuyenensis</tp:taxon-name-part></tp:taxon-name></italic></named-content>; scientificName: <named-content xmlns:xlink="http://www.w3.org/1999/xlink" content-type="dwc:scientificName" xlink:type="simple"><italic><tp:taxon-name><tp:taxon-name-part taxon-name-part-type="genus" reg="Limnonectes">Limnonectes</tp:taxon-name-part><tp:taxon-name-part taxon-name-part-type="species" reg="phuyenensis">phuyenensis</tp:taxon-name-part></tp:taxon-name></italic></named-content>; class: <named-content xmlns:xlink="http://www.w3.org/1999/xlink" content-type="dwc:class" xlink:type="simple"><tp:taxon-name><tp:taxon-name-part taxon-name-part-type="class">Amphibia</tp:taxon-name-part></tp:taxon-name></named-content>; order: <named-content xmlns:xlink="http://www.w3.org/1999/xlink" content-type="dwc:order" xlink:type="simple"><tp:taxon-name><tp:taxon-name-part taxon-name-part-type="order">Anura</tp:taxon-name-part></tp:taxon-name></named-content>; family: <named-content xmlns:xlink="http://www.w3.org/1999/xlink" content-type="dwc:family" xlink:type="simple"><tp:taxon-name><tp:taxon-name-part taxon-name-part-type="family">Dicroglossidae</tp:taxon-name-part></tp:taxon-name></named-content>; genus: <named-content xmlns:xlink="http://www.w3.org/1999/xlink" content-type="dwc:genus" xlink:type="simple"><tp:taxon-name><tp:taxon-name-part taxon-name-part-type="genus">Limnonectes</tp:taxon-name-part></tp:taxon-name></named-content>; specificEpithet: <named-content xmlns:xlink="http://www.w3.org/1999/xlink" content-type="dwc:specificEpithet" xlink:type="simple"><italic><tp:taxon-name><tp:taxon-name-part taxon-name-part-type="genus" reg="Limnonectes"/><tp:taxon-name-part taxon-name-part-type="species" reg="phuyenensis">phuyenensis</tp:taxon-name-part></tp:taxon-name></italic></named-content>; scientificNameAuthorship: <named-content xmlns:xlink="http://www.w3.org/1999/xlink" content-type="dwc:scientificNameAuthorship" xlink:type="simple">Pham, Do, Le, Ngo, Nguyen, Ziegler &amp; Nguyen, 2020</named-content>; <bold>Location:</bold> country: <named-content xmlns:xlink="http://www.w3.org/1999/xlink" content-type="dwc:country" xlink:type="simple">Vietnam</named-content>; countryCode: <named-content xmlns:xlink="http://www.w3.org/1999/xlink" content-type="dwc:countryCode" xlink:type="simple">VN</named-content>; stateProvince: <named-content xmlns:xlink="http://www.w3.org/1999/xlink" content-type="dwc:stateProvince" xlink:type="simple">Khanh Hoa</named-content>; county: <named-content xmlns:xlink="http://www.w3.org/1999/xlink" content-type="dwc:county" xlink:type="simple">Van Ninh District</named-content>; municipality: <named-content xmlns:xlink="http://www.w3.org/1999/xlink" content-type="dwc:municipality" xlink:type="simple">Van Da Commune</named-content>; verbatimElevation: <named-content xmlns:xlink="http://www.w3.org/1999/xlink" content-type="dwc:verbatimElevation" xlink:type="simple">319 m</named-content>; verbatimLatitude: <named-content xmlns:xlink="http://www.w3.org/1999/xlink" content-type="dwc:verbatimLatitude" xlink:type="simple">12°46.317'N</named-content>; verbatimLongitude: <named-content xmlns:xlink="http://www.w3.org/1999/xlink" content-type="dwc:verbatimLongitude" xlink:type="simple">109°10.473'E</named-content>; <bold>Event:</bold> eventDate: <named-content xmlns:xlink="http://www.w3.org/1999/xlink" content-type="dwc:eventDate" xlink:type="simple">May 26, 2023</named-content>; eventRemarks: <named-content xmlns:xlink="http://www.w3.org/1999/xlink" content-type="dwc:eventRemarks" xlink:type="simple">collected by CV Hoang and QT Phan</named-content>; <bold>Record Level:</bold> language: <named-content xmlns:xlink="http://www.w3.org/1999/xlink" content-type="dwc:language" xlink:type="simple">en</named-content>; collectionCode: <named-content xmlns:xlink="http://www.w3.org/1999/xlink" content-type="dwc:collectionCode" xlink:type="simple">Amphibians</named-content>; basisOfRecord: <named-content xmlns:xlink="http://www.w3.org/1999/xlink" content-type="dwc:basisOfRecord" xlink:type="simple">PreservedSpecimen</named-content></p></list-item><list-item><p><bold>Type status:</bold> <named-content xmlns:xlink="http://www.w3.org/1999/xlink" content-type="dwc:typeStatus" xlink:type="simple">Other material</named-content>. <bold>Occurrence:</bold> catalogNumber: <named-content xmlns:xlink="http://www.w3.org/1999/xlink" content-type="dwc:catalogNumber" xlink:type="simple">IEBR A.6352 (field No. KH.2023.64)</named-content>; individualCount: <named-content xmlns:xlink="http://www.w3.org/1999/xlink" content-type="dwc:individualCount" xlink:type="simple">1</named-content>; sex: <named-content xmlns:xlink="http://www.w3.org/1999/xlink" content-type="dwc:sex" xlink:type="simple">female</named-content>; lifeStage: <named-content xmlns:xlink="http://www.w3.org/1999/xlink" content-type="dwc:lifeStage" xlink:type="simple">adult</named-content>; occurrenceID: <named-content xmlns:xlink="http://www.w3.org/1999/xlink" content-type="dwc:occurrenceID" xlink:type="simple">A9840ED2-569B-5EB1-BB9E-B05BE4E594F5</named-content>; <bold>Taxon:</bold> scientificNameID: <named-content xmlns:xlink="http://www.w3.org/1999/xlink" content-type="dwc:scientificNameID" xlink:type="simple"><italic><tp:taxon-name><tp:taxon-name-part taxon-name-part-type="genus" reg="Limnonectes">Limnonectes</tp:taxon-name-part><tp:taxon-name-part taxon-name-part-type="species" reg="phuyenensis">phuyenensis</tp:taxon-name-part></tp:taxon-name></italic></named-content>; scientificName: <named-content xmlns:xlink="http://www.w3.org/1999/xlink" content-type="dwc:scientificName" xlink:type="simple"><italic><tp:taxon-name><tp:taxon-name-part taxon-name-part-type="genus" reg="Limnonectes">Limnonectes</tp:taxon-name-part><tp:taxon-name-part taxon-name-part-type="species" reg="phuyenensis">phuyenensis</tp:taxon-name-part></tp:taxon-name></italic></named-content>; class: <named-content xmlns:xlink="http://www.w3.org/1999/xlink" content-type="dwc:class" xlink:type="simple"><tp:taxon-name><tp:taxon-name-part taxon-name-part-type="class">Amphibia</tp:taxon-name-part></tp:taxon-name></named-content>; order: <named-content xmlns:xlink="http://www.w3.org/1999/xlink" content-type="dwc:order" xlink:type="simple"><tp:taxon-name><tp:taxon-name-part taxon-name-part-type="order">Anura</tp:taxon-name-part></tp:taxon-name></named-content>; family: <named-content xmlns:xlink="http://www.w3.org/1999/xlink" content-type="dwc:family" xlink:type="simple"><tp:taxon-name><tp:taxon-name-part taxon-name-part-type="family">Dicroglossidae</tp:taxon-name-part></tp:taxon-name></named-content>; genus: <named-content xmlns:xlink="http://www.w3.org/1999/xlink" content-type="dwc:genus" xlink:type="simple"><tp:taxon-name><tp:taxon-name-part taxon-name-part-type="genus">Limnonectes</tp:taxon-name-part></tp:taxon-name></named-content>; specificEpithet: <named-content xmlns:xlink="http://www.w3.org/1999/xlink" content-type="dwc:specificEpithet" xlink:type="simple"><italic><tp:taxon-name><tp:taxon-name-part taxon-name-part-type="genus" reg="Limnonectes"/><tp:taxon-name-part taxon-name-part-type="species" reg="phuyenensis">phuyenensis</tp:taxon-name-part></tp:taxon-name></italic></named-content>; scientificNameAuthorship: <named-content xmlns:xlink="http://www.w3.org/1999/xlink" content-type="dwc:scientificNameAuthorship" xlink:type="simple">Pham, Do, Le, Ngo, Nguyen, Ziegler &amp; Nguyen, 2020</named-content>; <bold>Location:</bold> country: <named-content xmlns:xlink="http://www.w3.org/1999/xlink" content-type="dwc:country" xlink:type="simple">Vietnam</named-content>; countryCode: <named-content xmlns:xlink="http://www.w3.org/1999/xlink" content-type="dwc:countryCode" xlink:type="simple">VN</named-content>; stateProvince: <named-content xmlns:xlink="http://www.w3.org/1999/xlink" content-type="dwc:stateProvince" xlink:type="simple">Khanh Hoa</named-content>; county: <named-content xmlns:xlink="http://www.w3.org/1999/xlink" content-type="dwc:county" xlink:type="simple">Van Ninh District</named-content>; municipality: <named-content xmlns:xlink="http://www.w3.org/1999/xlink" content-type="dwc:municipality" xlink:type="simple">Van Da Commune</named-content>; verbatimElevation: <named-content xmlns:xlink="http://www.w3.org/1999/xlink" content-type="dwc:verbatimElevation" xlink:type="simple">371 m</named-content>; verbatimLatitude: <named-content xmlns:xlink="http://www.w3.org/1999/xlink" content-type="dwc:verbatimLatitude" xlink:type="simple">12°46.314'N</named-content>; verbatimLongitude: <named-content xmlns:xlink="http://www.w3.org/1999/xlink" content-type="dwc:verbatimLongitude" xlink:type="simple">109°10.441'E</named-content>; <bold>Event:</bold> eventDate: <named-content xmlns:xlink="http://www.w3.org/1999/xlink" content-type="dwc:eventDate" xlink:type="simple">May 26, 2023</named-content>; eventRemarks: <named-content xmlns:xlink="http://www.w3.org/1999/xlink" content-type="dwc:eventRemarks" xlink:type="simple">collected by CV Hoang and QT Phan</named-content>; <bold>Record Level:</bold> language: <named-content xmlns:xlink="http://www.w3.org/1999/xlink" content-type="dwc:language" xlink:type="simple">en</named-content>; collectionCode: <named-content xmlns:xlink="http://www.w3.org/1999/xlink" content-type="dwc:collectionCode" xlink:type="simple">Amphibians</named-content>; basisOfRecord: <named-content xmlns:xlink="http://www.w3.org/1999/xlink" content-type="dwc:basisOfRecord" xlink:type="simple">PreservedSpecimen</named-content></p></list-item></list></tp:treatment-sec><tp:treatment-sec sec-type="Description"><title>Description</title><p>One sequence of 560 bps (16S gene) from specimen IEBR A.6348 (GenBank accession number PV444294) of <italic><tp:taxon-name><tp:taxon-name-part taxon-name-part-type="genus" reg="Limnonectes">Limnonectes</tp:taxon-name-part></tp:taxon-name></italic> specimen from Son Hoa District, Phu Yen Province was similar (99.8%) to the available sequence of <italic><tp:taxon-name><tp:taxon-name-part taxon-name-part-type="genus" reg="Limnonectes">L.</tp:taxon-name-part><tp:taxon-name-part taxon-name-part-type="species" reg="phuyenensis">phuyenensis</tp:taxon-name-part></tp:taxon-name></italic> (accession number MW222163) on GenBank.</p><p>Morphological characters of specimens from Khanh Hoa Province agreed with the description of <xref ref-type="bibr" rid="B12454226">Pham et al. (2020)</xref>. Size medium (SVL 61.5-69.9 mm in males, n = 4; 45.8 mm in female, n = 1); head slightly broader than long (HL 28.8-32.2 mm, HW 29.7-33.3 mm, HL/HW 0.96 in males; 19.9 mm, 29.5 mm, HL/HW 0.97 in female); rostral length short (RL/SVL 0.14-0.15 in males, 0.15 in female), greater than eye diameter (RL 8.6-9.9 mm, ED 7.2-8.4 mm in males; 7.0 mm, 5.9 mm in females); tympanum invisible, vomerine teeth present; lacking vocal sacs in males (Table <xref ref-type="table" rid="T12454089">1</xref> and Fig. <xref ref-type="fig" rid="F12898986">7</xref>).</p><p>Arms short, finger free of webbing, tips of fingers blunt, not expanded, fingers I with nuptial pad, composed of minute spines on dorsal surface and medial edge in males. Tibia shorter than thigh (FeL 29.2-31.7 mm, TbL 27.1-29.3 mm in males; 23.2 mm, 21.5 mm in female); tips of toes blunt, not expanded into discs toes webbed to distal of terminal phalanx; webbing well developed; tibio-tarsal articulation reaching to the tip of snout (Fig. <xref ref-type="fig" rid="F12898988">8</xref>).</p><p>Skin texture in life. Dorsal surface of head, body and flanks with ridges and tubercles; dorsal surface of tibia and foot distinctly tuberculate, covered with moderately dense, small, low tubercles; supratympanic fold present; dorsolateral fold absent.</p><p>Colouration in life. Dorsum yellowish-brown with dark brown markings; ventral surface white with brown markings (Fig. <xref ref-type="fig" rid="F12898986">7</xref>).</p></tp:treatment-sec><tp:treatment-sec sec-type="Distribution"><title>Distribution</title><p>In Vietnam, this species was previously known only from Phu Yen Province (<xref ref-type="bibr" rid="B12454226">Pham et al. 2020</xref>). This is the first record of <italic><tp:taxon-name><tp:taxon-name-part taxon-name-part-type="genus" reg="Limnonectes">L.</tp:taxon-name-part><tp:taxon-name-part taxon-name-part-type="species" reg="phuyenensis">phuyenensis</tp:taxon-name-part></tp:taxon-name></italic> from Khanh Hoa Province.</p></tp:treatment-sec><tp:treatment-sec sec-type="Ecology"><title>Ecology</title><p>The frogs were found between 19:00 and 22:30 h on the stones, on the ground or in the water of rocky streams. Surrounding habitat consisted of mixed secondary forest composed of large to medium hardwoods and shrubs. Air temperature was 22–29°C and relative humidity was 72–88%.</p></tp:treatment-sec><tp:treatment-sec><!--Section generated to contain objects referenced in tp:taxon-treatment.--><table-wrap id="T12454089" position="float" orientation="portrait"><label>Table 1.</label><caption><p>Measurements (in mm) of the specimens of <italic><tp:taxon-name><tp:taxon-name-part taxon-name-part-type="genus" reg="Limnonectes">Limnonectes</tp:taxon-name-part></tp:taxon-name></italic> from South Central Vietnam (abbreviations defined in the text).</p></caption><table rules="all" border="0"><tbody><tr><td rowspan="2" colspan="1"/><td rowspan="1" colspan="2">
              <italic>
                <tp:taxon-name><tp:taxon-name-part taxon-name-part-type="genus" reg="Limnonectes">Limnonectes</tp:taxon-name-part><tp:taxon-name-part taxon-name-part-type="species" reg="dabanus">dabanus</tp:taxon-name-part></tp:taxon-name>
              </italic>
            </td><td rowspan="1" colspan="1">
              <italic>
                <tp:taxon-name><tp:taxon-name-part taxon-name-part-type="genus" reg="Limnonectes">Limnonectes</tp:taxon-name-part><tp:taxon-name-part taxon-name-part-type="species" reg="fastigatus">fastigatus</tp:taxon-name-part></tp:taxon-name>
              </italic>
            </td><td rowspan="1" colspan="2">
              <italic>
                <tp:taxon-name><tp:taxon-name-part taxon-name-part-type="genus" reg="Limnonectes">Limnonectes</tp:taxon-name-part><tp:taxon-name-part taxon-name-part-type="species" reg="limborgi">limborgi</tp:taxon-name-part></tp:taxon-name>
              </italic>
            </td><td rowspan="1" colspan="2">
              <italic>
                <tp:taxon-name><tp:taxon-name-part taxon-name-part-type="genus" reg="Limnonectes">Limnonectes</tp:taxon-name-part><tp:taxon-name-part taxon-name-part-type="species" reg="phuyenensis">phuyenensis</tp:taxon-name-part></tp:taxon-name>
              </italic>
            </td></tr><tr><td rowspan="1" colspan="1">Male (n=2)</td><td rowspan="1" colspan="1">Females (n=2)</td><td rowspan="1" colspan="1">Male (n=2)</td><td rowspan="1" colspan="1">Male (n=1)</td><td rowspan="1" colspan="1">Female (n=3)</td><td rowspan="1" colspan="1">Male (n=4)</td><td rowspan="1" colspan="1">Female (n=1)</td></tr><tr><td rowspan="1" colspan="1">SVL</td><td rowspan="1" colspan="1">52.4-53.3</td><td rowspan="1" colspan="1">44.7-44.9</td><td rowspan="1" colspan="1">58.9-68.6</td><td rowspan="1" colspan="1">36.4</td><td rowspan="1" colspan="1">33-34.5</td><td rowspan="1" colspan="1">61.5-69.9</td><td rowspan="1" colspan="1">45.8</td></tr><tr><td rowspan="1" colspan="1">HL</td><td rowspan="1" colspan="1">23.5-27.3</td><td rowspan="1" colspan="1">18.2-18.3</td><td rowspan="1" colspan="1">26.3-29.8</td><td rowspan="1" colspan="1">15.5</td><td rowspan="1" colspan="1">12.5-14.2</td><td rowspan="1" colspan="1">28.5-32.2</td><td rowspan="1" colspan="1">19.9</td></tr><tr><td rowspan="1" colspan="1">HW</td><td rowspan="1" colspan="1">23.8-27.6</td><td rowspan="1" colspan="1">18.3-18.5</td><td rowspan="1" colspan="1">27.1-32.6</td><td rowspan="1" colspan="1">15.0</td><td rowspan="1" colspan="1">12.3-13.7</td><td rowspan="1" colspan="1">29.7-33.3</td><td rowspan="1" colspan="1">20.5</td></tr><tr><td rowspan="1" colspan="1">RL</td><td rowspan="1" colspan="1">8.5-9.5</td><td rowspan="1" colspan="1">6.8-7.1</td><td rowspan="1" colspan="1">8.5-10.2</td><td rowspan="1" colspan="1">6.0</td><td rowspan="1" colspan="1">5.0-5.3</td><td rowspan="1" colspan="1">8.6-9.9</td><td rowspan="1" colspan="1">7.0</td></tr><tr><td rowspan="1" colspan="1">ED</td><td rowspan="1" colspan="1">5.7-5.9</td><td rowspan="1" colspan="1">5.1-5.2</td><td rowspan="1" colspan="1">7.1-8.0</td><td rowspan="1" colspan="1">4.0</td><td rowspan="1" colspan="1">4.3-4.5</td><td rowspan="1" colspan="1">7.2-8.4</td><td rowspan="1" colspan="1">5.9</td></tr><tr><td rowspan="1" colspan="1">UEW</td><td rowspan="1" colspan="1">2.9-3.5</td><td rowspan="1" colspan="1">3.1-3.2</td><td rowspan="1" colspan="1">3.6-3.8</td><td rowspan="1" colspan="1">2.6</td><td rowspan="1" colspan="1">2.5-3.3</td><td rowspan="1" colspan="1">3.5-4.3</td><td rowspan="1" colspan="1">2.8</td></tr><tr><td rowspan="1" colspan="1">IND</td><td rowspan="1" colspan="1">5.3-5.9</td><td rowspan="1" colspan="1">4.3-4.5</td><td rowspan="1" colspan="1">6.0-6.2</td><td rowspan="1" colspan="1">4.6</td><td rowspan="1" colspan="1">4.0-4.5</td><td rowspan="1" colspan="1">5.5-6.3</td><td rowspan="1" colspan="1">4.9</td></tr><tr><td rowspan="1" colspan="1">IOD</td><td rowspan="1" colspan="1">4.6-4.8</td><td rowspan="1" colspan="1">3.5-3.7</td><td rowspan="1" colspan="1">5.6-5.8</td><td rowspan="1" colspan="1">3.6</td><td rowspan="1" colspan="1">3.0-3.2</td><td rowspan="1" colspan="1">5.4-5.8</td><td rowspan="1" colspan="1">3.7</td></tr><tr><td rowspan="1" colspan="1">NS</td><td rowspan="1" colspan="1">3.4-4.4</td><td rowspan="1" colspan="1">2.8-3.1</td><td rowspan="1" colspan="1">4.1-4.8</td><td rowspan="1" colspan="1">3.1</td><td rowspan="1" colspan="1">2.3-2.6</td><td rowspan="1" colspan="1">3.4-4.8</td><td rowspan="1" colspan="1">3.0</td></tr><tr><td rowspan="1" colspan="1">EN</td><td rowspan="1" colspan="1">4.9-5.3</td><td rowspan="1" colspan="1">3.8-3.9</td><td rowspan="1" colspan="1">4.4-5.4</td><td rowspan="1" colspan="1">2.9</td><td rowspan="1" colspan="1">2.8-2.9</td><td rowspan="1" colspan="1">4.4-5.0</td><td rowspan="1" colspan="1">3.9</td></tr><tr><td rowspan="1" colspan="1">TD</td><td rowspan="1" colspan="1">5.2-5.3</td><td rowspan="1" colspan="1">3.4-3.5</td><td rowspan="1" colspan="1">NA</td><td rowspan="1" colspan="1">2.1</td><td rowspan="1" colspan="1">2.7-2.8</td><td rowspan="1" colspan="1">NA</td><td rowspan="1" colspan="1">NA</td></tr><tr><td rowspan="1" colspan="1">TYE</td><td rowspan="1" colspan="1">4.0-4.4</td><td rowspan="1" colspan="1">2.6-2.8</td><td rowspan="1" colspan="1">NA</td><td rowspan="1" colspan="1">2.2</td><td rowspan="1" colspan="1">1.5-1.8</td><td rowspan="1" colspan="1">NA</td><td rowspan="1" colspan="1">NA</td></tr><tr><td rowspan="1" colspan="1">UAL</td><td rowspan="1" colspan="1">10.6-12.3</td><td rowspan="1" colspan="1">9.1-9.6</td><td rowspan="1" colspan="1">11.8-14.3</td><td rowspan="1" colspan="1">7.3</td><td rowspan="1" colspan="1">7.1-7.4</td><td rowspan="1" colspan="1">11.0-12.6</td><td rowspan="1" colspan="1">8.6</td></tr><tr><td rowspan="1" colspan="1">FAL</td><td rowspan="1" colspan="1">22.1-22.2</td><td rowspan="1" colspan="1">19.8-20</td><td rowspan="1" colspan="1">23.1-29.1</td><td rowspan="1" colspan="1">14.6</td><td rowspan="1" colspan="1">12.0-13.6</td><td rowspan="1" colspan="1">25.1-29.2</td><td rowspan="1" colspan="1">20.5</td></tr><tr><td rowspan="1" colspan="1">FeL</td><td rowspan="1" colspan="1">23.9-24.2</td><td rowspan="1" colspan="1">21.1-21.7</td><td rowspan="1" colspan="1">27.2-31.1</td><td rowspan="1" colspan="1">18.8</td><td rowspan="1" colspan="1">16.5-17.4</td><td rowspan="1" colspan="1">29.2-31.7</td><td rowspan="1" colspan="1">23.2</td></tr><tr><td rowspan="1" colspan="1">TbL</td><td rowspan="1" colspan="1">26.3-26.5</td><td rowspan="1" colspan="1">22.0-22.8</td><td rowspan="1" colspan="1">26.1-29.8</td><td rowspan="1" colspan="1">19.2</td><td rowspan="1" colspan="1">17.6-18.0</td><td rowspan="1" colspan="1">27.1-29.3</td><td rowspan="1" colspan="1">21.5</td></tr><tr><td rowspan="1" colspan="1">TbW</td><td rowspan="1" colspan="1">8.1-8.3</td><td rowspan="1" colspan="1">6.5-6.9</td><td rowspan="1" colspan="1">10.8-12.8</td><td rowspan="1" colspan="1">5.4</td><td rowspan="1" colspan="1">4.2-4.8</td><td rowspan="1" colspan="1">13.0-14.2</td><td rowspan="1" colspan="1">9.2</td></tr><tr><td rowspan="1" colspan="1">FoL</td><td rowspan="1" colspan="1">25.4-25.5</td><td rowspan="1" colspan="1">21.6-22.9</td><td rowspan="1" colspan="1">32.5-38.6</td><td rowspan="1" colspan="1">27.7</td><td rowspan="1" colspan="1">24.5-25.1</td><td rowspan="1" colspan="1">36.0-37.5</td><td rowspan="1" colspan="1">28.7</td></tr><tr><td rowspan="1" colspan="1">HL/SVL</td><td rowspan="1" colspan="1">0.45-0.51</td><td rowspan="1" colspan="1">0.41-0.41</td><td rowspan="1" colspan="1">0.43-0.45</td><td rowspan="1" colspan="1">0.43</td><td rowspan="1" colspan="1">0.37-0.41</td><td rowspan="1" colspan="1">0.45-0.48</td><td rowspan="1" colspan="1">0.43</td></tr><tr><td rowspan="1" colspan="1">HW/SVL</td><td rowspan="1" colspan="1">0.44-0.48</td><td rowspan="1" colspan="1">0.4-0.41</td><td rowspan="1" colspan="1">0.46-0.48</td><td rowspan="1" colspan="1">0.41</td><td rowspan="1" colspan="1">0.36-0.40</td><td rowspan="1" colspan="1">0.47-0.51</td><td rowspan="1" colspan="1">0.45</td></tr><tr><td rowspan="1" colspan="1">RL/SVL</td><td rowspan="1" colspan="1">0.16-0.18</td><td rowspan="1" colspan="1">0.15-0.16</td><td rowspan="1" colspan="1">0.14-0.15</td><td rowspan="1" colspan="1">0.16</td><td rowspan="1" colspan="1">0.15-0.16</td><td rowspan="1" colspan="1">0.14-0.15</td><td rowspan="1" colspan="1">0.15</td></tr><tr><td rowspan="1" colspan="1">HL/HW</td><td rowspan="1" colspan="1">1.02-1.06</td><td rowspan="1" colspan="1">1.01-1.03</td><td rowspan="1" colspan="1">0.91-0.97</td><td rowspan="1" colspan="1">1.03</td><td rowspan="1" colspan="1">1.02-1.06</td><td rowspan="1" colspan="1">0.94-0.97</td><td rowspan="1" colspan="1">0.97</td></tr><tr><td rowspan="1" colspan="1">ED/RL</td><td rowspan="1" colspan="1">0.60-0.68</td><td rowspan="1" colspan="1">0.73-0.75</td><td rowspan="1" colspan="1">0.78-0.84</td><td rowspan="1" colspan="1">0.67</td><td rowspan="1" colspan="1">0.83-0.9</td><td rowspan="1" colspan="1">0.75-0.93</td><td rowspan="1" colspan="1">0.84</td></tr><tr><td rowspan="1" colspan="1">TYE/TD</td><td rowspan="1" colspan="1">0.70-0.74</td><td rowspan="1" colspan="1">0.74-0.82</td><td rowspan="1" colspan="1">NA</td><td rowspan="1" colspan="1">1.05</td><td rowspan="1" colspan="1">0.56-0.67</td><td rowspan="1" colspan="1">NA</td><td rowspan="1" colspan="1">NA</td></tr><tr><td rowspan="1" colspan="1">TD/ED</td><td rowspan="1" colspan="1">0.90-0.91</td><td rowspan="1" colspan="1">0.85-0.88</td><td rowspan="1" colspan="1">NA</td><td rowspan="1" colspan="1">0.53</td><td rowspan="1" colspan="1">0.6-0.63</td><td rowspan="1" colspan="1">NA</td><td rowspan="1" colspan="1">NA</td></tr><tr><td rowspan="1" colspan="1">TbL/SVL</td><td rowspan="1" colspan="1">0.49-0.51</td><td rowspan="1" colspan="1">0.49-0.51</td><td rowspan="1" colspan="1">0.43-0.44</td><td rowspan="1" colspan="1">0.53</td><td rowspan="1" colspan="1">0.52-0.53</td><td rowspan="1" colspan="1">0.43-0.48</td><td rowspan="1" colspan="1">0.49</td></tr><tr><td rowspan="1" colspan="1">TbL/TbW</td><td rowspan="1" colspan="1">3.17-3.27</td><td rowspan="1" colspan="1">3.30-3.38</td><td rowspan="1" colspan="1">2.33-2.42</td><td rowspan="1" colspan="1">3.56</td><td rowspan="1" colspan="1">3.67-4.26</td><td rowspan="1" colspan="1">2.10-2.26</td><td rowspan="1" colspan="1">2.46</td></tr></tbody></table></table-wrap><fig id="F12898986" position="float" orientation="portrait"><object-id xmlns:xlink="http://www.w3.org/1999/xlink" content-type="arpha" xlink:type="simple">372B0116-C3F2-598E-B568-04184571D556</object-id><object-id xmlns:xlink="http://www.w3.org/1999/xlink" content-type="doi" xlink:type="simple">10.3897/BDJ.13.e146098.figure7</object-id><label>Figure 7.</label><caption><p><italic><tp:taxon-name><tp:taxon-name-part taxon-name-part-type="genus" reg="Limnonectes">Limnonectes</tp:taxon-name-part><tp:taxon-name-part taxon-name-part-type="species" reg="phuyenensis">phuyenensis</tp:taxon-name-part></tp:taxon-name></italic> from Khanh Hoa Province: <bold>A</bold> male, IEBR A.6348; <bold>B</bold> female, IEBR A.6352.</p></caption><graphic xmlns:xlink="http://www.w3.org/1999/xlink" xlink:href="bdj-13-e146098-g007.jpg" position="float" id="oo_1302197.jpg" orientation="portrait" xlink:type="simple"><uri content-type="original_file" xlink:type="simple">https://binary.pensoft.net/fig/1302197</uri></graphic></fig><fig id="F12898988" position="float" orientation="portrait"><object-id xmlns:xlink="http://www.w3.org/1999/xlink" content-type="arpha" xlink:type="simple">7E325478-FA45-5C84-91D5-119386109B8E</object-id><object-id xmlns:xlink="http://www.w3.org/1999/xlink" content-type="doi" xlink:type="simple">10.3897/BDJ.13.e146098.figure8</object-id><label>Figure 8.</label><caption><p><bold>A</bold> lower right hand of <italic><tp:taxon-name><tp:taxon-name-part taxon-name-part-type="genus" reg="Limnonectes">Limnonectes</tp:taxon-name-part><tp:taxon-name-part taxon-name-part-type="species" reg="phuyenensis">phuyenensis</tp:taxon-name-part></tp:taxon-name></italic> (male, IEBR A.6348); <bold>B</bold> lower right foot of <italic><tp:taxon-name><tp:taxon-name-part taxon-name-part-type="genus" reg="Limnonectes">Limnonectes</tp:taxon-name-part><tp:taxon-name-part taxon-name-part-type="species" reg="phuyenensis">phuyenensis</tp:taxon-name-part></tp:taxon-name></italic> (male, IEBR A.6348).</p></caption><graphic xmlns:xlink="http://www.w3.org/1999/xlink" xlink:href="bdj-13-e146098-g008.png" position="float" id="oo_1302198.png" orientation="portrait" xlink:type="simple"><uri content-type="original_file" xlink:type="simple">https://binary.pensoft.net/fig/1302198</uri></graphic></fig></tp:treatment-sec><ref-list><ref id="B12454226"><element-citation xmlns:xlink="http://www.w3.org/1999/xlink" publication-type="article" xlink:type="simple"><person-group person-group-type="author"><name name-style="western"><surname>Pham</surname><given-names>T. C.</given-names></name><name name-style="western"><surname>Do</surname><given-names>T. D.</given-names></name><name name-style="western"><surname>Le</surname><given-names>D. M.</given-names></name><name name-style="western"><surname>Ngo</surname><given-names>T. H.</given-names></name><name name-style="western"><surname>Nguyen</surname><given-names>T. L.</given-names></name><name name-style="western"><surname>Ziegler</surname><given-names>T.</given-names></name><name name-style="western"><surname>Nguyen</surname><given-names>Q. T.</given-names></name></person-group><year>2020</year><article-title>A new species of <italic><tp:taxon-name><tp:taxon-name-part taxon-name-part-type="genus" reg="Limnonectes">Limnonectes</tp:taxon-name-part></tp:taxon-name></italic> (<tp:taxon-name><tp:taxon-name-part taxon-name-part-type="class">Amphibia</tp:taxon-name-part></tp:taxon-name>: <tp:taxon-name><tp:taxon-name-part taxon-name-part-type="order">Anura</tp:taxon-name-part></tp:taxon-name>: <tp:taxon-name><tp:taxon-name-part taxon-name-part-type="family">Dicroglossidae</tp:taxon-name-part></tp:taxon-name>) from Vietnam</article-title><source>Zootaxa</source><volume>4894</volume><fpage>387</fpage><lpage>402</lpage><pub-id pub-id-type="doi">10.11646/zootaxa.4894.3.5</pub-id></element-citation></ref></ref-list></tp:taxon-treatment>
